# Supplementary material for: Over a century of global decline in the growth performance of marine fishes
Source: Nat Commun. 2026 Feb 10;17:2612. doi: 10.1038/s41467-026-69416-x (PMC13003017; doi:10.1038/s41467-026-69416-x)
Supplement: Supplementary file 4 — Supplementary Data 1 [file 41467_2026_69416_MOESM4_ESM.xlsx]

## Sheet: Sheet1
Model	Parameter	Lower	Median	Upper	ESS	Rhat
Global	x0	1.1	1.2	1.2	11290.3	1.0002
	u	-0.0012	-0.00073	-0.00024	12292.6	1.00008
	w	-1.6	0.00068	1.6	12414.9	0.9999
	sq	3.4e-06	0.0016	0.0041	11725.7	1.00018
	sr,OT	0.015	0.021	0.028	12164.6	1.00028
	sr,MR	0.041	0.071	0.11	11609.3	1.00024
	sr,OR	0.019	0.03	0.041	12469.2	0.999844
	sr,LF	0.029	0.039	0.052	11960.7	0.999974
	sr,UN	0.042	0.053	0.064	11887.6	1.00002
	vOT	-1.6	-0.0033	1.6	11082.2	1.00027
	vMR	-1.6	0.0028	1.6	11920.4	1.00011
	vOR	-1.7	0.044	1.6	11869.4	1.00044
	vLF	-1.6	-0.022	1.7	11896.3	1.00005
	vUN	-1.4	0.069	1.6	11816.9	0.999932
	cMR	-0.008	0.059	0.12	11713.2	1.00081
	cOR	-0.022	0.03	0.082	10969.7	1.0014
	cLF	-0.0061	0.036	0.082	12088.4	1.00068
	cUN	-0.049	-0.0005	0.05	11784.3	1.00144
	sfamily, OT	0.18	0.2	0.22	11796.6	0.999962
	sfamily, MR	0.12	0.16	0.21	11634.3	1.00012
	sfamily, OR	0.2	0.23	0.26	11928.1	1.00067
	sfamily, LF	0.15	0.18	0.21	11912.7	1.00032
	sfamily, UN	0.19	0.22	0.25	11676.6	1.00079
	afamily, OT	-1.7	0.066	1.7	12240.3	1.00035
	afamily, MR	-1.6	-0.031	1.6	11461.5	1.00058
	afamily, OR	-1.6	0.053	1.5	11946.1	0.999959
	afamily, LF	-1.6	-0.059	1.4	12195	1.00013
	afamily, UN	-1.7	0.039	1.5	12160.5	1.00033
	btemperature, OT	-0.012	-0.0043	0.0031	12193.5	1.00013
	btemperature, MR	-0.072	-0.031	0.01	12110.8	1.00041
	btemperature, OR	-0.014	-0.0019	0.01	11442.7	1.00005
	btemperature, LF	0.015	0.022	0.03	11950.1	1.00017
	btemperature, UN	0.0055	0.015	0.024	11551.3	0.999809
	lOT	48	50	52	11636.3	1.00033
	lMR	100	140	180	11947	1.00012
	lOR	100	110	120	11531.1	1.00018
	lLF	80	84	90	12015	1.00007
	lUN	78	84	90	12165.6	1.00044
Managed	x0	1.2	1.3	1.3	2401.44	0.999528
	u	-0.0015	-0.00083	-0.0002	2455.41	0.99988
	w	-1.6	-0.0024	1.6	2334.6	1.00033
	sq	3.3e-06	0.0024	0.0054	2349.93	1.00008
	sr,OT	0.0096	0.017	0.024	2363.43	1.00242
	sr,MR	0.096	0.14	0.18	2370.61	1.0013
	sr,OR	0.029	0.04	0.054	2403.03	1.0001
	sr,LF	0.031	0.042	0.055	2465.84	0.999497
	sr,UN	0.043	0.054	0.065	2444.39	1.00089
	vOT	-1.6	-0.018	1.6	2009.59	1.00062
	vMR	-1.6	-0.036	1.5	2160.12	1.00171
	vOR	-1.6	0.067	1.6	2253.82	1.00163
	vLF	-1.5	-0.022	1.7	2219.72	0.999739
	vUN	-1.5	0.069	1.6	2522.44	1.00075
	cMR	0.012	0.068	0.13	2442.78	1.00067
	cOR	-0.0038	0.03	0.066	2514.27	0.999973
	cLF	0.0014	0.037	0.07	2523.7	0.999787
	cUN	-0.044	-0.012	0.022	2306.4	1.00032
	sfamily, OT	0.089	0.097	0.11	2229.78	1.00068
	sfamily, MR	0.0083	0.033	0.051	2369.65	1.00052
	sfamily, OR	0.081	0.089	0.098	2442.8	1.00224
	sfamily, LF	0.075	0.084	0.092	2378.54	0.999866
	sfamily, UN	0.07	0.079	0.088	2070.59	1.00288
	afamily, OT	-2.5	-0.012	2.9	2358.78	1.00138
	afamily, MR	-2	0.068	2.1	2427.32	1.00036
	afamily, OR	-2.4	-0.13	2.1	2475.18	1.00087
	afamily, LF	-2.8	-0.21	2	2390.78	1.00114
	afamily, UN	-2.4	-0.029	2.1	1859.88	1.001
	btemperature, OT	-0.0089	-0.0019	0.0049	2395.45	0.999199
	btemperature, MR	-0.047	-0.0085	0.029	2559.38	1.00026
	btemperature, OR	-0.015	-0.0027	0.0093	2511.1	1.00041
	btemperature, LF	0.012	0.02	0.03	2241.03	0.999385
	btemperature, UN	0.006	0.015	0.024	2344.94	1.00105
	lOT	57	59	62	2412.09	0.999868
	lMR	57	100	160	2316.83	1.00323
	lOR	98	110	120	2455.22	1.00167
	lLF	72	77	83	2317.91	0.999478
	lUN	72	79	84	2354.85	0.999499
Unmanaged	x0	0.89	1.1	1.2	11437.6	1.00082
	u	-0.0018	0.00032	0.0027	10902.3	1.00111
	w	-1.6	-8.6e-05	1.7	12139.2	1.00004
	sq	7.8e-06	0.0073	0.02	11824.9	1.00127
	sr,OT	0.0086	0.042	0.073	11611.1	1.00071
	sr,MR	1.5e-05	0.036	0.089	11222.7	1.00064
	sr,OR	0.11	0.15	0.19	11781.9	1.00011
	sr,LF	0.023	0.047	0.069	11833.1	1.00154
	sr,UN	0.1	0.15	0.21	11790.7	1.00008
	vOT	-1.6	0.02	1.6	12211.3	1.00012
	vMR	-1.6	-0.00098	1.6	11862.9	1.0002
	vOR	-1.6	-0.07	1.7	12247.8	1.0006
	vLF	-1.6	-0.0035	1.6	11854.8	1.00037
	vUN	-1.6	0.015	1.7	11860.1	0.999821
	cMR	-0.036	0.027	0.089	11382.6	1.00004
	cOR	0.047	0.1	0.16	11958.5	1.00028
	cLF	-0.0038	0.034	0.073	11763.7	1.00021
	cUN	-0.066	-0.0073	0.052	11203.7	1.00057
	sfamily, OT	0.076	0.086	0.095	11936.6	1.00009
	sfamily, MR	5.8e-06	0.0091	0.023	11962.5	1.00003
	sfamily, OR	4e-07	0.01	0.025	12013.6	1.00019
	sfamily, LF	0.056	0.066	0.076	12081.2	1.00025
	sfamily, UN	0.015	0.043	0.067	11460.1	1.00035
	afamily, OT	-2.3	0.068	2.3	11838.1	1.0001
	afamily, MR	-1.7	0.0001	1.7	11454	1.00033
	afamily, OR	-1.7	0.0019	1.7	11963.4	1.00002
	afamily, LF	-2.3	0.029	2.5	11752.3	0.999972
	afamily, UN	-2	0.029	2.2	11475.4	0.999968
	btemperature, OT	-0.035	-0.017	0.0029	12181.5	0.999995
	btemperature, MR	-0.029	0.019	0.074	11938.3	1.00027
	btemperature, OR	0.025	0.049	0.076	11925	1.00008
	btemperature, LF	0.014	0.025	0.036	11558.1	0.999978
	btemperature, UN	0.016	0.049	0.083	11281.2	1.00019
	lOT	24	27	30	11762.3	1.00022
	lMR	22	35	51	11068.7	0.999876
	lOR	67	96	130	12435.6	0.999952
	lLF	93	110	120	11303.1	1.00007
	lUN	43	67	97	11490.6	1.00021
Unfished	x0	0.62	1.1	1.6	11400.5	1.00062
	u	-0.0081	-2.7e-06	0.0073	11723	1.00109
	w	-1.6	-0.00086	1.6	11022.5	0.999911
	sq	7.3e-06	0.03	0.067	12103.9	1.00034
	sr,OT	0.033	0.17	0.28	11634.3	1.00203
	sr,OR	0.16	0.3	0.51	12026.3	1.00088
	sr,LF	0.062	0.15	0.23	11712.7	1.00114
	sr,UN	0.11	0.32	0.62	11908.2	1.00036
	vOT	-1.6	-0.012	1.6	11978.4	1.00048
	vOR	-1.6	0.093	1.5	12247.7	1.00016
	vLF	-1.6	-0.03	1.6	11575.2	0.999939
	vUN	-1.5	0.0032	1.5	11574.3	1.00058
	cOR	-0.41	-0.22	-0.037	11895	1.00004
	cLF	-0.062	0.048	0.16	11962.1	1.00009
	cUN	-0.42	-0.16	0.11	11646.3	1.00007
	sfamily, OT	8.3e-09	0.007	0.017	10606.1	0.999889
	sfamily, OR	4.1e-06	0.0066	0.016	12481.2	1.00004
	sfamily, LF	8.9e-07	0.0069	0.017	12105.4	0.99992
	sfamily, UN	1.6e-06	0.0068	0.017	11847.3	1.00025
	afamily, OT	-1.7	0.0017	1.6	11887.2	1.00041
	afamily, OR	-1.6	-0.0015	1.7	12171.8	0.999943
	afamily, LF	-1.7	-0.0024	1.6	11975.3	1.00025
	afamily, UN	-1.6	0.002	1.6	12018.9	1.00009
	btemperature, OT	-0.048	0.023	0.096	11688.2	1.00105
	btemperature, OR	-0.21	-0.041	0.14	12245.3	1.00058
	btemperature, LF	-0.047	0.015	0.076	11792.2	1.00025
	btemperature, UN	-0.3	-0.075	0.15	11890.4	1.00008
	lOT	15	31	52	11912.2	1.00101
	lOR	7.6	63	130	12121.9	1.00096
	lLF	36	150	290	12080.3	1.00044
	lUN	24	94	180	12181	1.00014
Temperate	x0	1.1	1.2	1.2	11881.7	1.00043
	u	-0.0014	-0.0008	-6.8e-05	12178.5	1.00035
	w	-1.6	-0.0012	1.6	12195.9	1.00018
	sq	5.7e-08	0.0023	0.0058	12259.3	1.00057
	sr,OT	0.011	0.019	0.028	11436.7	1.00091
	sr,MR	0.08	0.15	0.23	11018	1.00081
	sr,OR	0.044	0.061	0.078	11784	1.00137
	sr,LF	0.0051	0.027	0.046	11961	1.00038
	sr,UN	0.057	0.071	0.085	11883.9	1.00025
	vOT	-1.6	-0.0032	1.6	11565.5	0.999993
	vMR	-1.6	-0.059	1.5	11602.5	1.00026
	vOR	-1.6	0.053	1.6	11740.6	1.00034
	vLF	-1.6	0.002	1.6	11714.9	1.00031
	vUN	-1.7	0.12	1.6	11950.2	1.00016
	cMR	0.079	0.16	0.23	11832.3	0.999891
	cOR	-0.036	0.00013	0.039	11954.3	1.00073
	cLF	0.01	0.045	0.082	12365.8	1.00059
	cUN	-0.041	-0.0054	0.031	10261.4	1.00033
	sfamily, OT	0.11	0.12	0.13	11811.9	1.00035
	sfamily, MR	3.6e-06	0.0076	0.018	12193.6	0.999932
	sfamily, OR	0.1	0.11	0.12	11647.5	1.00006
	sfamily, LF	0.072	0.083	0.093	12016.2	0.999901
	sfamily, UN	0.096	0.1	0.11	12057.3	1.00003
	afamily, OT	-2.7	-0.0072	2.1	11689.3	0.999953
	afamily, MR	-1.7	0.0036	1.7	11877.2	0.999827
	afamily, OR	-2.4	0.015	2.8	11409.4	1.00013
	afamily, LF	-2.4	-0.083	2.5	11543.3	1.00031
	afamily, UN	-2.5	0.043	2.7	11278.1	1.00058
	btemperature, OT	-0.035	-0.028	-0.02	12044.1	1.00022
	btemperature, MR	-0.036	0.021	0.081	12062.8	1.00021
	btemperature, OR	-0.014	-0.00052	0.013	11868	1.00003
	btemperature, LF	-0.032	-0.015	0.0027	11803.1	1.00003
	btemperature, UN	-0.036	-0.025	-0.015	12041.5	1.00004
	lOT	59	63	66	12612.9	1.00017
	lMR	31	60	94	11855.7	1.00056
	lOR	120	140	160	12074.5	1.00034
	lLF	74	90	110	12039.4	1.00004
	lUN	84	94	100	11919.5	1.00011
Subtropics	x0	1.1	1.2	1.4	11092.2	1.00135
	u	-0.0024	-0.00047	0.0012	11872.8	1.0005
	w	-1.6	0.0017	1.6	11902.1	1.00042
	sq	0.00051	0.0081	0.015	11516	1.00166
	sr,OT	2.6e-05	0.0074	0.018	11873.7	0.999923
	sr,MR	0.084	0.17	0.29	10812.9	1.00048
	sr,OR	0.073	0.11	0.15	11764.3	1.00032
	sr,LF	0.054	0.076	0.1	11837.7	1.00046
	sr,UN	0.0002	0.026	0.054	11902.2	1.00032
	vOT	-1.6	-0.0014	1.6	11797	1.00041
	vMR	-1.6	0.076	1.5	11502.5	1.00005
	vOR	-1.6	-0.028	1.5	12020.4	1.0001
	vLF	-1.6	-0.041	1.6	11737.7	0.999894
	vUN	-1.6	-0.00045	1.6	12058.9	1.00006
	cMR	-0.07	0.049	0.16	12158.1	1.00004
	cOR	-0.008	0.035	0.077	11874.4	1.00058
	cLF	-0.077	-0.042	-0.0046	11916.9	1.00048
	cUN	-0.095	-0.058	-0.022	12068	1.00046
	sfamily, OT	0.072	0.082	0.091	12129.2	1.00001
	sfamily, MR	2.4e-06	0.0074	0.018	12007.2	1.00031
	sfamily, OR	0.043	0.059	0.074	11656.6	1.00026
	sfamily, LF	0.047	0.059	0.072	12002.8	1.00042
	sfamily, UN	0.027	0.043	0.058	12002.8	1.00033
	afamily, OT	-2.2	0.029	2.4	12189.9	1.00035
	afamily, MR	-1.7	0.00093	1.7	11711.4	1.00025
	afamily, OR	-2.4	-0.13	2.1	12008.6	1.00024
	afamily, LF	-2.3	-0.045	2.1	12339.2	0.999954
	afamily, UN	-1.9	0.0092	2.1	12417.2	1.00011
	btemperature, OT	0.0049	0.016	0.027	12025.5	1.00011
	btemperature, MR	-0.056	0.032	0.13	11690.7	1.00036
	btemperature, OR	0.0056	0.032	0.059	11672.6	0.999956
	btemperature, LF	0.037	0.053	0.068	12068	0.999936
	btemperature, UN	-0.023	-0.0026	0.017	11645.2	1.00028
	lOT	42	46	50	11768.3	1.00015
	lMR	77	160	270	12217.6	1.0004
	lOR	53	80	110	11485.2	1.00042
	lLF	75	93	110	11863.3	1.00055
	lUN	39	51	64	11589.3	1.00007
Tropics	x0	0.93	1.1	1.2	12217.6	1.00133
	u	-0.0016	0.00025	0.0028	12409.1	1.00065
	w	-1.6	0.00066	1.6	11863	1.00005
	sq	1.1e-06	0.0082	0.02	11990.6	1.00184
	sr,OT	0.049	0.067	0.085	11638.6	1.00033
	sr,MR	0.00049	0.057	0.11	11937.3	1.00064
	sr,OR	0.00012	0.029	0.056	11649.7	1.0004
	sr,LF	0.033	0.047	0.062	12223.5	1.00032
	sr,UN	0.051	0.069	0.089	11652.9	1.00049
	vOT	-1.6	0.05	1.6	11794.6	1.00001
	vMR	-1.6	-0.019	1.6	11449.7	1.0004
	vOR	-1.6	-0.018	1.6	11464.9	0.999857
	vLF	-1.7	-0.011	1.6	11896.8	1.0003
	vUN	-1.7	0.063	1.6	12390.5	0.999963
	cMR	-0.021	0.039	0.1	12108.3	1.00017
	cOR	0.071	0.12	0.16	11857.4	1
	cLF	0.0021	0.043	0.082	11800.2	1.00122
	cUN	0.012	0.054	0.099	11263.2	1.00028
	sfamily, OT	0.094	0.1	0.12	11995.1	0.999985
	sfamily, MR	3.7e-05	0.01	0.025	11375.9	1.00044
	sfamily, OR	0.061	0.072	0.082	12215.1	1.00035
	sfamily, LF	0.077	0.085	0.094	10616.7	1.00011
	sfamily, UN	0.041	0.051	0.061	12235.7	1.00038
	afamily, OT	-2.5	0.18	2.4	11850	1.00031
	afamily, MR	-1.7	0.0051	1.7	12209.3	1.0011
	afamily, OR	-2.6	-0.25	2.1	12194.8	0.99993
	afamily, LF	-2.2	-0.091	2.1	11721.3	1.00074
	afamily, UN	-2.2	-0.055	2.2	11828.8	1.00008
	btemperature, OT	-0.014	-0.0033	0.0075	12337.2	1.00002
	btemperature, MR	-0.042	-0.00087	0.041	12108.6	0.99988
	btemperature, OR	-0.017	-0.0025	0.011	11497.9	1.00004
	btemperature, LF	-0.021	-0.015	-0.0086	11822.6	1.00014
	btemperature, UN	-0.013	-0.0016	0.01	11978.9	0.999957
	lOT	42	46	50	11240.3	0.999959
	lMR	22	34	47	11932	1.00025
	lOR	78	100	120	11468	0.999981
	lLF	83	89	96	11654	0.999865
	lUN	110	130	160	11450	1.00034
