# Supplementary material for: Over a century of global decline in the growth performance of marine fishes
Source: Nat Commun. 2026 Feb 10;17:2612. doi: 10.1038/s41467-026-69416-x (PMC13003017; doi:10.1038/s41467-026-69416-x)
Supplement: Supplementary file 6 — Source Data [file 41467_2026_69416_MOESM6_ESM.xlsx]

## Sheet: Fig. 1a
Figure 1a. Distribution of 7683 growth curves.
Latitude	Longitude	Total number of studies
-78	165	1
-75	-174	1
-75	-44	1
-73	-119	1
-72	-43	1
-70	-141	1
-70	-27	1
-62	-58	1
-55	-68	1
-55	-67	1
-55	-37	1
-54	-67	1
-54	-42	1
-54	-37	1
-53	74	1
-44	169	1
-43	-73	1
-43	147	1
-43	173	1
-42	-74	1
-42	148	1
-42	174	1
-41	-62	1
-41	173	1
-40	146	1
-40	178	1
-39	144	1
-39	145	1
-39	147	1
-39	149	1
-38	-57	1
-38	142	1
-38	148	1
-38	172	1
-37	-145	1
-37	-76	1
-37	-57	1
-37	-12	1
-37	151	1
-37	177	1
-36	-74	1
-36	-57	1
-35	-54	1
-35	118	1
-35	121	1
-35	150	1
-34	21	1
-34	27	1
-34	122	1
-33	-74	1
-33	-52	1
-33	-51	1
-33	44	1
-33	133	1
-33	153	1
-32	-72	1
-32	-52	1
-31	-74	1
-31	17	1
-30	-48	1
-30	16	1
-30	17	1
-30	115	1
-30	154	1
-29	16	1
-29	17	1
-28	-49	1
-28	114	1
-28	154	1
-27	33	1
-27	47	1
-26	-45	1
-25	-72	1
-25	-45	1
-25	-43	1
-25	36	1
-25	114	1
-25	153	1
-24	-71	1
-24	151	1
-23	-74	1
-23	-45	1
-22	-71	1
-22	150	1
-22	153	1
-21	-175	1
-21	-38	1
-21	55	1
-21	56	1
-21	57	1
-21	115	1
-20	-40	1
-20	57	1
-20	58	1
-20	118	1
-20	121	1
-20	150	1
-19	-39	1
-19	-38	1
-19	-6	1
-19	12	1
-19	149	1
-18	122	1
-18	141	1
-18	168	1
-18	177	1
-18	178	1
-17	-38	1
-17	39	1
-17	124	1
-17	168	1
-16	-74	1
-16	-6	1
-15	12	1
-15	124	1
-15	135	1
-15	139	1
-13	13	1
-12	132	1
-11	-37	1
-11	103	1
-11	134	1
-11	144	1
-10	62	1
-10	132	1
-10	136	1
-10	143	1
-9	-79	1
-8	-34	1
-8	40	1
-8	145	1
-7	106	1
-7	111	1
-6	12	1
-6	53	1
-6	111	1
-6	112	1
-6	133	1
-5	-145	1
-5	40	1
-5	150	1
-4	107	1
-4	114	1
-4	132	1
-4	133	1
-4	144	1
-4	148	1
-3	-80	1
-3	-38	1
-3	40	1
-3	41	1
-3	113	1
-3	128	1
-3	132	1
-2	-81	1
-2	-41	1
-1	-90	1
-1	-84	1
-1	-80	1
-1	-46	1
-1	120	1
0	-82	1
0	7	1
0	48	1
0	73	1
1	-91	1
1	-42	1
1	123	1
2	-148	1
2	-15	1
3	4	1
3	102	1
3	108	1
3	113	1
3	118	1
3	132	1
4	-77	1
4	-52	1
4	7	1
4	74	1
4	109	1
4	112	1
4	113	1
5	99	1
5	101	1
6	-79	1
6	-56	1
6	-31	1
6	1	1
6	73	1
6	95	1
6	99	1
7	3	1
7	99	1
7	123	1
7	124	1
7	144	1
7	152	1
8	-58	1
8	79	1
9	101	1
9	123	1
9	124	1
9	125	1
10	-64	1
10	54	1
10	75	1
10	79	1
10	80	1
10	93	1
10	122	1
11	-75	1
11	-67	1
11	-65	1
11	75	1
11	93	1
11	96	1
11	98	1
12	-68	1
12	-17	1
12	74	1
12	81	1
13	114	1
14	-69	1
14	-63	1
14	49	1
15	-93	1
15	-61	1
15	42	1
15	63	1
15	82	1
15	114	1
16	-95	1
16	-88	1
16	43	1
16	80	1
16	81	1
16	82	1
16	93	1
16	120	1
17	-100	1
17	61	1
17	112	1
17	120	1
17	123	1
18	-103	1
18	57	1
18	72	1
18	85	1
19	-95	1
19	-67	1
19	-18	1
19	86	1
19	115	1
20	-93	1
20	-80	1
20	64	1
21	-92	1
21	-22	1
21	69	1
21	88	1
21	116	1
22	-158	1
22	-106	1
22	-98	1
22	-83	1
22	-78	1
22	62	1
22	70	1
22	89	1
23	-165	1
23	92	1
24	-111	1
24	-81	1
24	58	1
24	59	1
24	67	1
24	68	1
24	119	1
25	-91	1
25	-83	1
25	-79	1
25	35	1
25	58	1
25	64	1
25	119	1
26	-111	1
26	-91	1
26	129	1
27	-80	1
27	51	1
27	57	1
28	-114	1
28	49	1
28	51	1
28	123	1
28	125	1
29	-115	1
29	-114	1
29	-94	1
29	-84	1
29	-83	1
29	50	1
30	-117	1
30	-113	1
30	-12	1
30	49	1
30	125	1
31	-116	1
31	122	1
31	124	1
31	125	1
32	-119	1
32	-79	1
32	-78	1
32	32	1
32	35	1
32	122	1
32	124	1
32	127	1
32	131	1
33	-117	1
33	34	1
33	124	1
33	132	1
33	135	1
33	136	1
34	-8	1
34	13	1
34	134	1
35	-6	1
35	34	1
35	119	1
35	122	1
35	123	1
36	-76	1
36	-3	1
36	-2	1
36	0	1
36	13	1
36	21	1
36	23	1
36	26	1
36	34	1
36	121	1
36	126	1
37	-74	1
37	22	1
37	27	1
37	35	1
38	-124	1
38	-74	1
38	1	1
38	13	1
38	20	1
38	23	1
38	122	1
38	138	1
39	-29	1
39	2	1
39	11	1
39	14	1
39	21	1
40	-125	1
40	17	1
40	19	1
40	139	1
41	1	1
41	15	1
41	24	1
41	149	1
42	32	1
42	38	1
42	139	1
43	-125	1
43	-65	1
43	9	1
43	11	1
43	29	1
43	174	1
44	-64	1
44	13	1
44	33	1
44	34	1
44	137	1
45	-58	1
45	-2	1
46	-125	1
46	33	1
46	141	1
48	-65	1
48	155	1
49	-127	1
50	-60	1
50	-12	1
50	-7	1
50	-2	1
50	155	1
50	157	1
51	-131	1
52	-7	1
52	-4	1
52	3	1
53	-9	1
53	2	1
53	6	1
54	0	1
54	7	1
55	13	1
55	14	1
55	15	1
56	-178	1
56	21	1
57	-6	1
57	2	1
57	8	1
58	-164	1
58	-151	1
58	-1	1
58	19	1
59	-151	1
59	-5	1
60	-44	1
60	2	1
60	4	1
63	-21	1
64	-17	1
64	9	1
64	37	1
66	-54	1
66	7	1
66	38	1
69	38	1
70	42	1
71	-163	1
71	-151	1
73	20	1
74	59	1
75	-96	1
-75	-173	2
-75	-170	2
-75	-169	2
-73	-173	2
-72	-28	2
-70	-18	2
-63	-56	2
-61	-55	2
-61	-46	2
-58	-42	2
-52	-76	2
-51	-77	2
-51	-60	2
-49	168	2
-49	179	2
-47	168	2
-46	171	2
-45	-76	2
-44	172	2
-43	-61	2
-43	180	2
-42	-64	2
-42	-62	2
-42	176	2
-41	171	2
-41	172	2
-41	177	2
-39	148	2
-39	178	2
-38	174	2
-37	150	2
-36	-56	2
-36	150	2
-36	151	2
-36	175	2
-36	176	2
-35	-73	2
-35	20	2
-35	122	2
-35	138	2
-34	-79	2
-34	25	2
-34	115	2
-34	134	2
-33	115	2
-32	-73	2
-32	17	2
-32	30	2
-31	-50	2
-31	-49	2
-31	153	2
-30	-71	2
-30	-50	2
-30	31	2
-30	114	2
-29	-74	2
-29	-47	2
-29	32	2
-29	168	2
-28	-48	2
-27	-48	2
-27	14	2
-27	154	2
-23	13	2
-23	153	2
-21	13	2
-21	116	2
-20	35	2
-20	119	2
-20	149	2
-19	-71	2
-19	119	2
-18	-38	2
-18	-37	2
-18	179	2
-17	-143	2
-16	11	2
-15	-148	2
-15	116	2
-14	61	2
-14	124	2
-14	137	2
-13	123	2
-12	97	2
-11	56	2
-11	62	2
-10	-36	2
-10	147	2
-9	13	2
-9	146	2
-8	114	2
-6	-81	2
-5	52	2
-4	-37	2
-4	40	2
-3	134	2
-1	-82	2
-1	-44	2
1	173	2
3	9	2
3	73	2
3	173	2
4	9	2
4	73	2
5	114	2
6	0	2
6	81	2
6	100	2
7	103	2
7	135	2
8	-82	2
8	-14	2
8	73	2
8	80	2
8	124	2
9	76	2
9	80	2
10	100	2
11	-83	2
11	-66	2
11	80	2
11	100	2
11	101	2
12	-67	2
12	43	2
12	44	2
12	64	2
12	101	2
13	-60	2
13	-17	2
13	43	2
13	100	2
13	122	2
14	42	2
15	-66	2
15	115	2
16	-24	2
16	-19	2
16	-17	2
16	39	2
16	41	2
16	55	2
16	114	2
17	-78	2
17	54	2
17	83	2
17	87	2
17	94	2
18	-78	2
18	73	2
19	-156	2
19	-96	2
19	-91	2
19	-66	2
19	58	2
20	40	2
20	58	2
20	116	2
21	-105	2
21	-80	2
21	-77	2
21	71	2
21	114	2
22	-79	2
22	37	2
22	64	2
22	92	2
22	120	2
22	122	2
23	-107	2
23	-106	2
23	-79	2
23	-76	2
24	-167	2
24	-112	2
24	-97	2
24	-76	2
24	-71	2
24	53	2
25	-86	2
25	59	2
26	-110	2
26	-83	2
26	-79	2
26	56	2
26	120	2
27	-17	2
28	-115	2
28	-112	2
28	-86	2
28	-85	2
28	-81	2
28	-14	2
29	-88	2
29	-86	2
29	-85	2
29	-79	2
29	-11	2
29	49	2
30	-87	2
30	-84	2
30	32	2
31	32	2
31	131	2
32	31	2
33	127	2
34	24	2
34	35	2
34	124	2
34	130	2
34	135	2
34	139	2
35	-122	2
35	-4	2
35	-2	2
35	24	2
35	126	2
35	130	2
35	135	2
36	11	2
36	14	2
36	22	2
36	25	2
36	28	2
36	32	2
36	125	2
36	130	2
36	135	2
37	-6	2
37	-4	2
37	2	2
37	7	2
37	15	2
37	26	2
37	135	2
38	-123	2
38	-75	2
38	-16	2
38	14	2
38	17	2
38	18	2
39	-75	2
39	-27	2
39	19	2
39	142	2
40	-74	2
40	8	2
40	18	2
41	-126	2
41	-72	2
41	-9	2
41	11	2
41	12	2
41	13	2
41	29	2
41	37	2
41	38	2
41	141	2
42	-125	2
42	-69	2
42	-68	2
42	-67	2
42	10	2
42	12	2
42	42	2
43	-70	2
43	6	2
43	135	2
44	-125	2
44	-2	2
44	4	2
44	18	2
45	-125	2
45	-67	2
45	-66	2
45	-63	2
45	12	2
45	37	2
46	-60	2
46	-59	2
46	-57	2
46	-56	2
46	-52	2
46	148	2
47	-59	2
47	-52	2
47	-3	2
47	151	2
48	-126	2
48	-56	2
49	-125	2
49	-59	2
49	-49	2
49	-2	2
50	-10	2
50	-1	2
50	0	2
50	1	2
50	156	2
51	-128	2
51	-51	2
51	-1	2
51	157	2
52	2	2
52	159	2
53	-133	2
53	-51	2
53	-13	2
53	-3	2
53	144	2
54	12	2
55	-136	2
55	-1	2
55	19	2
56	-59	2
56	18	2
56	19	2
56	155	2
57	-170	2
57	-166	2
57	11	2
57	12	2
57	17	2
58	-165	2
58	6	2
58	17	2
58	18	2
58	148	2
58	152	2
59	-152	2
59	-44	2
60	5	2
61	4	2
62	-6	2
65	10	2
66	-21	2
67	-27	2
67	-21	2
67	-20	2
70	21	2
71	49	2
74	19	2
-55	-69	3
-52	-60	3
-50	69	3
-44	-176	3
-41	175	3
-40	172	3
-40	173	3
-38	-58	3
-35	-58	3
-35	131	3
-34	22	3
-34	23	3
-34	24	3
-34	137	3
-34	152	3
-33	116	3
-32	115	3
-31	115	3
-29	-48	3
-27	153	3
-26	-48	3
-25	-47	3
-24	-43	3
-23	114	3
-23	152	3
-22	152	3
-20	116	3
-19	121	3
-18	-141	3
-18	-39	3
-17	-39	3
-14	-171	3
-14	145	3
-13	-78	3
-12	-77	3
-9	-140	3
-7	109	3
-5	153	3
-1	-91	3
-1	-81	3
3	104	3
4	4	3
5	0	3
5	128	3
7	79	3
8	98	3
10	-14	3
11	124	3
13	-59	3
13	80	3
14	-18	3
14	74	3
14	122	3
14	145	3
17	-170	3
18	-88	3
18	-67	3
19	-17	3
20	85	3
20	87	3
21	-76	3
21	-18	3
21	90	3
22	-160	3
22	91	3
23	119	3
24	-82	3
25	-109	3
25	-108	3
25	53	3
25	67	3
26	35	3
27	-94	3
27	124	3
28	-111	3
28	-97	3
29	-91	3
29	51	3
30	-80	3
30	123	3
31	-115	3
31	29	3
32	34	3
32	126	3
33	-10	3
34	-120	3
34	129	3
34	132	3
34	137	3
35	-77	3
35	-7	3
35	25	3
35	137	3
36	36	3
37	6	3
38	-122	3
38	10	3
38	15	3
38	26	3
39	1	3
41	-74	3
41	9	3
41	19	3
41	25	3
42	-71	3
42	3	3
42	39	3
44	-124	3
44	-62	3
44	-4	3
45	-4	3
48	-124	3
48	-54	3
49	-4	3
50	-127	3
50	-54	3
51	158	3
53	-132	3
53	-131	3
53	-4	3
55	-159	3
56	163	3
59	10	3
66	-68	3
67	-67	3
73	39	3
78	5	3
-78	167	4
-63	-60	4
-47	167	4
-45	172	4
-45	174	4
-40	-75	4
-39	177	4
-37	-55	4
-36	139	4
-35	21	4
-35	22	4
-34	120	4
-33	18	4
-33	134	4
-31	-51	4
-26	-46	4
-25	-48	4
-25	-46	4
-24	-45	4
-18	121	4
-11	61	4
-9	-35	4
-8	-14	4
1	104	4
2	-158	4
5	-5	4
5	-1	4
5	76	4
6	3	4
7	158	4
8	-79	4
9	78	4
9	100	4
10	114	4
10	121	4
12	162	4
13	74	4
14	-61	4
15	146	4
19	-92	4
19	-20	4
19	59	4
20	-155	4
20	59	4
22	-94	4
22	-87	4
22	-77	4
22	90	4
24	-110	4
24	122	4
24	123	4
25	-112	4
25	-110	4
26	-113	4
26	-84	4
26	-82	4
28	-94	4
28	-15	4
28	121	4
29	-96	4
30	-89	4
31	33	4
32	-10	4
32	18	4
33	-78	4
34	-121	4
36	31	4
37	-75	4
37	11	4
38	-27	4
38	139	4
39	12	4
39	20	4
39	120	4
41	-124	4
41	-70	4
41	26	4
41	142	4
42	18	4
42	140	4
43	-124	4
44	-63	4
44	7	4
45	-126	4
45	14	4
46	-3	4
46	37	4
47	-63	4
47	-56	4
48	-123	4
48	-13	4
49	-126	4
49	154	4
50	-55	4
52	-130	4
54	-4	4
55	-11	4
55	11	4
56	-8	4
56	-7	4
57	-155	4
58	-178	4
58	8	4
59	-146	4
59	11	4
69	-164	4
69	19	4
72	30	4
-40	174	5
-38	145	5
-37	174	5
-35	23	5
-32	18	5
-24	14	5
-21	150	5
-13	49	5
-9	46	5
-9	159	5
-9	160	5
-7	39	5
-7	110	5
4	6	5
5	5	5
6	-162	5
11	-64	5
13	145	5
14	123	5
15	-18	5
17	41	5
17	73	5
20	108	5
21	-97	5
21	39	5
21	70	5
22	-159	5
22	-82	5
22	39	5
23	-84	5
24	65	5
25	-90	5
25	-80	5
26	122	5
27	52	5
28	-84	5
29	-90	5
29	-80	5
31	126	5
32	-81	5
33	-17	5
35	-121	5
35	128	5
35	139	5
36	-5	5
36	-4	5
36	30	5
36	136	5
37	24	5
37	29	5
38	-28	5
39	18	5
40	-124	5
40	27	5
41	3	5
43	-10	5
43	10	5
43	15	5
45	-124	5
46	-2	5
50	-4	5
54	10	5
58	10	5
59	-145	5
62	-35	5
69	18	5
-50	70	6
-44	178	6
-37	-73	6
-36	21	6
-35	24	6
-35	136	6
-34	26	6
-32	153	6
-27	-47	6
-17	-150	6
-17	141	6
-17	167	6
-14	-170	6
-9	136	6
-6	107	6
7	126	6
8	77	6
15	74	6
18	83	6
23	120	6
25	-82	6
26	-85	6
27	-83	6
27	56	6
28	-91	6
29	-81	6
29	35	6
30	126	6
32	125	6
33	123	6
34	-7	6
36	140	6
37	31	6
38	-26	6
38	-10	6
38	-9	6
38	-1	6
38	22	6
38	141	6
39	-10	6
39	24	6
40	1	6
40	2	6
40	12	6
40	24	6
41	41	6
42	6	6
42	19	6
42	143	6
43	-69	6
43	3	6
43	17	6
44	-6	6
44	14	6
45	33	6
53	-10	6
55	163	6
58	-175	6
62	-7	6
-44	173	7
-33	-72	7
-27	-46	7
-24	-46	7
-23	-135	7
-18	146	7
-17	178	7
-5	147	7
-4	-38	7
0	-91	7
0	6	7
5	8	7
6	2	7
6	4	7
8	99	7
10	101	7
11	-63	7
12	46	7
13	75	7
14	-17	7
19	71	7
22	-89	7
23	121	7
27	-112	7
31	-114	7
32	130	7
33	-118	7
33	-80	7
33	-79	7
34	128	7
35	12	7
35	28	7
35	140	7
36	-122	7
36	-6	7
36	29	7
37	-123	7
37	23	7
39	27	7
39	134	7
40	0	7
40	26	7
41	4	7
42	11	7
53	-5	7
55	10	7
56	17	7
63	6	7
74	81	7
-43	169	8
-41	146	8
-40	147	8
-23	14	8
-18	-150	8
-5	111	8
7	120	8
8	78	8
10	-61	8
13	47	8
15	-17	8
17	82	8
18	-66	8
21	-79	8
22	109	8
25	66	8
32	-65	8
32	30	8
38	0	8
39	-9	8
41	-73	8
43	132	8
44	-49	8
44	16	8
44	29	8
45	-57	8
49	156	8
55	16	8
63	-17	8
-37	175	9
-35	117	9
-34	151	9
-6	110	9
-3	-39	9
7	154	9
20	-91	9
21	-90	9
22	88	9
31	-80	9
33	130	9
34	-77	9
38	19	9
39	-28	9
39	23	9
39	26	9
41	28	9
42	16	9
42	141	9
47	-49	9
49	-124	9
-24	152	10
-23	-42	10
-17	146	10
-5	112	10
6	80	10
6	116	10
7	78	10
7	134	10
10	-85	10
10	-79	10
11	125	10
15	81	10
24	124	10
25	122	10
30	35	10
33	-122	10
33	-119	10
33	-9	10
37	-76	10
37	13	10
37	14	10
38	21	10
38	25	10
40	-9	10
40	23	10
40	25	10
41	2	10
43	28	10
50	-53	10
59	2	10
60	3	10
-38	177	11
-29	153	11
-4	56	11
11	-88	11
11	-74	11
11	-61	11
12	80	11
20	-78	11
21	-17	11
25	-15	11
27	128	11
28	-90	11
34	133	11
37	-7	11
37	8	11
43	5	11
44	-5	11
44	15	11
60	0	11
-8	157	12
-6	39	12
4	100	12
13	73	12
15	88	12
18	145	12
21	-157	12
23	122	12
28	-96	12
30	-88	12
34	-78	12
39	0	12
44	-9	12
44	9	12
48	-4	12
-32	116	13
7	80	13
9	79	13
12	124	13
20	39	13
30	-86	13
42	17	13
45	13	13
-22	166	14
14	121	14
21	-84	14
29	-95	14
61	-9	14
-37	-74	15
-5	12	15
9	119	15
10	76	15
26	-80	15
40	-73	15
53	3	15
-32	-51	16
-21	166	16
-19	148	16
10	102	16
19	-104	16
24	-166	16
29	-92	16
31	-81	16
32	-80	16
35	33	16
37	-125	16
39	25	16
42	-126	16
42	35	16
46	-126	16
53	5	16
54	8	16
-46	167	17
-41	174	17
-25	-44	17
-19	146	17
-5	55	17
8	-13	17
11	116	17
22	114	17
34	11	17
35	-76	17
-23	-43	18
-18	147	18
25	54	18
29	33	18
41	-71	18
41	40	18
59	20	18
-3	151	19
24	120	19
35	-1	19
37	-8	19
52	-129	19
54	-5	19
-38	-56	20
-8	-35	20
40	-10	20
45	-3	20
48	-127	20
49	-60	20
-17	179	21
-15	146	21
28	-83	21
28	-80	21
37	10	21
38	-76	21
-36	22	22
-34	18	22
31	30	22
35	11	22
42	-70	22
42	36	22
43	34	22
48	-5	22
22	-80	23
26	128	23
60	-46	23
-24	-74	24
-3	153	24
3	101	24
15	121	24
23	-82	24
40	-70	24
41	-67	24
5	115	25
10	124	25
11	123	25
24	-108	25
43	-68	25
43	-9	25
-33	152	26
-20	36	26
2	110	26
12	123	26
12	125	27
39	3	27
34	10	28
38	24	28
-18	148	29
11	76	30
43	16	31
-22	165	32
18	-77	32
27	-111	32
37	3	32
34	-119	33
12	47	34
22	-90	34
38	27	35
28	-16	36
38	16	36
18	-65	37
37	36	37
57	-12	37
19	73	38
-17	-147	39
21	-158	40
11	73	41
56	4	42
-15	145	43
41	-69	45
4	104	46
43	4	46
37	-122	49
-19	147	58
59	1	58
47	-45	61
25	-81	64
54	3	64
11	121	79
29	48	88
56	3	180

## Sheet: Fig. 1b
Figure 1b. Global decline in fish growth performance.
Survey year	Median	Upper CI	Lower CI
1908	3.27329	3.41091	3.13475
1909	3.27126	3.4078	3.13346
1910	3.26839	3.40396	3.13213
1911	3.26629	3.40037	3.13248
1912	3.26424	3.39624	3.13172
1913	3.26201	3.39159	3.12976
1914	3.25964	3.38909	3.12942
1915	3.25783	3.38634	3.12915
1916	3.25568	3.3833	3.12716
1917	3.25368	3.3799	3.12717
1918	3.25154	3.37584	3.1275
1919	3.24934	3.37309	3.12578
1920	3.24761	3.37024	3.12468
1921	3.24591	3.36771	3.12431
1922	3.24393	3.36474	3.12415
1923	3.24166	3.36214	3.12345
1924	3.23919	3.35885	3.12187
1925	3.23709	3.35546	3.12133
1926	3.23474	3.35154	3.12101
1927	3.23282	3.3481	3.11884
1928	3.22993	3.34424	3.11673
1929	3.22713	3.33986	3.11438
1930	3.2246	3.3375	3.11315
1931	3.22176	3.33338	3.11094
1932	3.21894	3.32936	3.10819
1933	3.21588	3.32598	3.10654
1934	3.21267	3.32235	3.10339
1935	3.20979	3.31769	3.10087
1936	3.20636	3.31404	3.09755
1937	3.20298	3.31003	3.09419
1938	3.20102	3.30725	3.09281
1939	3.19934	3.30455	3.09249
1940	3.19763	3.30228	3.09028
1941	3.1956	3.29994	3.08938
1942	3.19362	3.29623	3.08773
1943	3.1911	3.29305	3.08565
1944	3.18824	3.28933	3.08356
1945	3.18503	3.28578	3.0814
1946	3.18313	3.28296	3.07975
1947	3.18114	3.28124	3.07876
1948	3.17879	3.27795	3.07637
1949	3.17706	3.27566	3.07573
1950	3.17613	3.27319	3.07547
1951	3.17395	3.27053	3.07371
1952	3.17153	3.26739	3.07205
1953	3.16946	3.26514	3.07156
1954	3.16799	3.26367	3.07079
1955	3.16653	3.26211	3.06931
1956	3.16426	3.25909	3.06747
1957	3.1616	3.256	3.06515
1958	3.15872	3.25354	3.06171
1959	3.15611	3.24957	3.06028
1960	3.15444	3.24743	3.05941
1961	3.15277	3.24563	3.05717
1962	3.15077	3.24279	3.05558
1963	3.14895	3.24133	3.0541
1964	3.14721	3.23884	3.0517
1965	3.14593	3.23791	3.05157
1966	3.14552	3.2363	3.05052
1967	3.14444	3.23453	3.04983
1968	3.1423	3.23288	3.04812
1969	3.1401	3.23028	3.04661
1970	3.1385	3.22873	3.04525
1971	3.13709	3.22708	3.04277
1972	3.1351	3.22501	3.04186
1973	3.13287	3.22313	3.04029
1974	3.13116	3.22168	3.03841
1975	3.12867	3.21804	3.03596
1976	3.12751	3.21722	3.03446
1977	3.12564	3.21455	3.03283
1978	3.12317	3.21257	3.03098
1979	3.12079	3.20904	3.0289
1980	3.1184	3.20791	3.02651
1981	3.11545	3.2036	3.02395
1982	3.11203	3.20022	3.01991
1983	3.10719	3.19552	3.01634
1984	3.1045	3.1929	3.01319
1985	3.10106	3.18959	3.00963
1986	3.09845	3.1871	3.00779
1987	3.0964	3.18428	3.00582
1988	3.09368	3.18138	3.00311
1989	3.09088	3.17841	2.99947
1990	3.08833	3.17569	2.99691
1991	3.08624	3.17317	2.99491
1992	3.0837	3.17022	2.99229
1993	3.08099	3.16788	2.98996
1994	3.07845	3.16562	2.98817
1995	3.07598	3.16274	2.98559
1996	3.07361	3.1605	2.98365
1997	3.0713	3.15804	2.98152
1998	3.06736	3.15544	2.97732
1999	3.0643	3.15231	2.97412
2000	3.06224	3.15034	2.9725
2001	3.06114	3.14834	2.97122
2002	3.05985	3.14732	2.97039
2003	3.05839	3.14609	2.9689
2004	3.05738	3.14419	2.96788
2005	3.05585	3.14377	2.96655
2006	3.05508	3.14329	2.9656
2007	3.05428	3.14233	2.96501
2008	3.0539	3.14264	2.9643
2009	3.05213	3.13996	2.96265
2010	3.04952	3.13706	2.95943
2011	3.04677	3.1349	2.95568
2012	3.04361	3.13244	2.95342
2013	3.04012	3.12897	2.94941
2014	3.03534	3.12502	2.94444
2015	3.02931	3.11935	2.9373
2016	3.02543	3.11558	2.93222
2017	3.02293	3.11434	2.9289
2018	3.02106	3.112	2.92669
2019	3.01875	3.11052	2.92314
2020	3.01607	3.1085	2.91934
2021	3.01384	3.10712	2.91609

## Sheet: Fig. 2
Figure 2. Changes in growth performance through time by management status.
Model	Survey year	Median	Lower CI	Upper CI
Managed	1908	3.51419	3.66527	3.35614
Managed	1909	3.51118	3.65844	3.35893
Managed	1910	3.50828	3.65511	3.35765
Managed	1911	3.50603	3.65284	3.35596
Managed	1912	3.50391	3.64779	3.35508
Managed	1913	3.50137	3.63928	3.35441
Managed	1914	3.49816	3.63298	3.35507
Managed	1915	3.49573	3.62889	3.35347
Managed	1916	3.49264	3.62435	3.3558
Managed	1917	3.49097	3.62365	3.35264
Managed	1918	3.4896	3.62085	3.35296
Managed	1919	3.48624	3.61683	3.35276
Managed	1920	3.48465	3.61069	3.35287
Managed	1921	3.48137	3.60642	3.35247
Managed	1922	3.47894	3.60462	3.34943
Managed	1923	3.47639	3.59767	3.34955
Managed	1924	3.4732	3.59196	3.34676
Managed	1925	3.47202	3.58736	3.34467
Managed	1926	3.46885	3.58317	3.34481
Managed	1927	3.4652	3.57743	3.34509
Managed	1928	3.46144	3.57262	3.34242
Managed	1929	3.45693	3.56783	3.34116
Managed	1930	3.45405	3.5634	3.34139
Managed	1931	3.45136	3.55945	3.33888
Managed	1932	3.44726	3.55262	3.33526
Managed	1933	3.44233	3.55029	3.33108
Managed	1934	3.43954	3.54396	3.32794
Managed	1935	3.43559	3.53845	3.32653
Managed	1936	3.43098	3.53251	3.32316
Managed	1937	3.42765	3.52709	3.31893
Managed	1938	3.42582	3.52429	3.32154
Managed	1939	3.42371	3.52186	3.31899
Managed	1940	3.42111	3.51686	3.31658
Managed	1941	3.41923	3.51415	3.31376
Managed	1942	3.4172	3.50829	3.31474
Managed	1943	3.41466	3.50546	3.31359
Managed	1944	3.411	3.50211	3.31196
Managed	1945	3.40752	3.49894	3.31062
Managed	1946	3.40718	3.49672	3.30852
Managed	1947	3.40515	3.49468	3.30842
Managed	1948	3.40402	3.49234	3.30969
Managed	1949	3.40169	3.48847	3.30933
Managed	1950	3.40186	3.48679	3.30904
Managed	1951	3.40165	3.48495	3.31022
Managed	1952	3.40019	3.48345	3.30602
Managed	1953	3.39654	3.48238	3.30614
Managed	1954	3.39604	3.48078	3.30643
Managed	1955	3.39493	3.47829	3.30679
Managed	1956	3.39234	3.47399	3.30514
Managed	1957	3.38889	3.4703	3.30168
Managed	1958	3.3839	3.46744	3.29604
Managed	1959	3.38011	3.46115	3.29312
Managed	1960	3.37813	3.45868	3.29407
Managed	1961	3.37569	3.45759	3.29311
Managed	1962	3.37297	3.45601	3.29271
Managed	1963	3.37123	3.45094	3.28978
Managed	1964	3.36786	3.44724	3.28606
Managed	1965	3.36614	3.44479	3.28505
Managed	1966	3.3654	3.44609	3.28381
Managed	1967	3.36242	3.4448	3.2808
Managed	1968	3.36073	3.44114	3.27893
Managed	1969	3.35653	3.43614	3.27527
Managed	1970	3.35348	3.43278	3.27411
Managed	1971	3.35056	3.43051	3.27118
Managed	1972	3.3492	3.42644	3.26896
Managed	1973	3.34636	3.42717	3.26815
Managed	1974	3.34501	3.42764	3.26549
Managed	1975	3.34156	3.42281	3.2618
Managed	1976	3.33972	3.41908	3.26143
Managed	1977	3.33772	3.41479	3.25815
Managed	1978	3.33311	3.41188	3.25425
Managed	1979	3.32839	3.40591	3.25018
Managed	1980	3.32551	3.40109	3.2487
Managed	1981	3.32198	3.39762	3.24508
Managed	1982	3.31734	3.39464	3.24122
Managed	1983	3.31007	3.38513	3.23459
Managed	1984	3.30557	3.37958	3.22982
Managed	1985	3.30042	3.37414	3.22504
Managed	1986	3.29677	3.3711	3.22003
Managed	1987	3.2946	3.36781	3.21853
Managed	1988	3.29068	3.36318	3.2143
Managed	1989	3.28494	3.3595	3.20852
Managed	1990	3.28114	3.35588	3.20599
Managed	1991	3.27763	3.35226	3.20293
Managed	1992	3.27264	3.348	3.19802
Managed	1993	3.26995	3.34471	3.19535
Managed	1994	3.26608	3.34031	3.19276
Managed	1995	3.26195	3.33904	3.18873
Managed	1996	3.25877	3.33424	3.18417
Managed	1997	3.25634	3.33126	3.18083
Managed	1998	3.25038	3.32687	3.17443
Managed	1999	3.24593	3.32492	3.16726
Managed	2000	3.24426	3.32069	3.16656
Managed	2001	3.24296	3.32034	3.16958
Managed	2002	3.24207	3.31971	3.16815
Managed	2003	3.24266	3.31887	3.16936
Managed	2004	3.2435	3.32073	3.1713
Managed	2005	3.24334	3.31954	3.17084
Managed	2006	3.2442	3.3201	3.17138
Managed	2007	3.24525	3.32127	3.17213
Managed	2008	3.24676	3.32517	3.17169
Managed	2009	3.24527	3.32311	3.16942
Managed	2010	3.24314	3.3203	3.16679
Managed	2011	3.23998	3.31879	3.16256
Managed	2012	3.23674	3.31466	3.15822
Managed	2013	3.2326	3.30919	3.15471
Managed	2014	3.22702	3.30491	3.15078
Managed	2015	3.22001	3.29742	3.14428
Managed	2016	3.21405	3.294	3.13745
Managed	2017	3.20991	3.28808	3.13067
Managed	2018	3.20535	3.28568	3.12532
Managed	2019	3.20275	3.28353	3.11965
Managed	2020	3.19868	3.28119	3.115
Managed	2021	3.19644	3.28038	3.11139
Unmanaged	1908	2.86762	3.22824	2.41835
Unmanaged	1909	2.8678	3.2227	2.42847
Unmanaged	1910	2.86818	3.21913	2.43287
Unmanaged	1911	2.87025	3.21277	2.43809
Unmanaged	1912	2.87052	3.20697	2.44808
Unmanaged	1913	2.87147	3.19987	2.45835
Unmanaged	1914	2.87147	3.19322	2.46428
Unmanaged	1915	2.8719	3.18983	2.47783
Unmanaged	1916	2.87228	3.18508	2.48279
Unmanaged	1917	2.87375	3.17891	2.49666
Unmanaged	1918	2.877	3.17727	2.50791
Unmanaged	1919	2.88011	3.17358	2.51413
Unmanaged	1920	2.8836	3.17643	2.52195
Unmanaged	1921	2.8865	3.17741	2.53154
Unmanaged	1922	2.88851	3.17918	2.54062
Unmanaged	1923	2.89112	3.17908	2.55352
Unmanaged	1924	2.89373	3.17793	2.55931
Unmanaged	1925	2.89604	3.18051	2.57072
Unmanaged	1926	2.89863	3.18093	2.57793
Unmanaged	1927	2.90087	3.1807	2.59106
Unmanaged	1928	2.90352	3.17893	2.59875
Unmanaged	1929	2.90319	3.1756	2.60336
Unmanaged	1930	2.90326	3.17366	2.60343
Unmanaged	1931	2.90389	3.16962	2.60579
Unmanaged	1932	2.90448	3.1668	2.60773
Unmanaged	1933	2.904	3.16072	2.60943
Unmanaged	1934	2.90441	3.15479	2.6109
Unmanaged	1935	2.90458	3.15033	2.61344
Unmanaged	1936	2.90455	3.14429	2.61478
Unmanaged	1937	2.90436	3.14107	2.61839
Unmanaged	1938	2.90414	3.13446	2.62115
Unmanaged	1939	2.90404	3.13142	2.62341
Unmanaged	1940	2.90416	3.12774	2.62814
Unmanaged	1941	2.90548	3.1226	2.63012
Unmanaged	1942	2.90529	3.11743	2.63125
Unmanaged	1943	2.90357	3.11271	2.63273
Unmanaged	1944	2.90419	3.10658	2.63519
Unmanaged	1945	2.90467	3.10276	2.6408
Unmanaged	1946	2.90548	3.09853	2.64173
Unmanaged	1947	2.90441	3.09389	2.64988
Unmanaged	1948	2.90465	3.08799	2.6517
Unmanaged	1949	2.90256	3.0823	2.65975
Unmanaged	1950	2.90307	3.07953	2.66594
Unmanaged	1951	2.90731	3.07689	2.68149
Unmanaged	1952	2.91335	3.07834	2.70459
Unmanaged	1953	2.91821	3.07857	2.7246
Unmanaged	1954	2.92481	3.08159	2.74398
Unmanaged	1955	2.9304	3.08296	2.7616
Unmanaged	1956	2.92594	3.07459	2.75754
Unmanaged	1957	2.92026	3.06775	2.75065
Unmanaged	1958	2.92862	3.07222	2.7719
Unmanaged	1959	2.93815	3.07971	2.79109
Unmanaged	1960	2.94497	3.08167	2.80458
Unmanaged	1961	2.94501	3.08	2.79775
Unmanaged	1962	2.95027	3.08253	2.80579
Unmanaged	1963	2.95534	3.0862	2.81386
Unmanaged	1964	2.97511	3.10931	2.84852
Unmanaged	1965	2.98773	3.13144	2.86349
Unmanaged	1966	2.99909	3.1602	2.87605
Unmanaged	1967	3.00752	3.18848	2.88137
Unmanaged	1968	3.00353	3.16769	2.87907
Unmanaged	1969	2.99958	3.14727	2.87766
Unmanaged	1970	2.99734	3.1428	2.87855
Unmanaged	1971	2.9949	3.13586	2.8767
Unmanaged	1972	2.98956	3.12382	2.87121
Unmanaged	1973	2.98304	3.10813	2.86186
Unmanaged	1974	2.97497	3.09153	2.845
Unmanaged	1975	2.97225	3.0879	2.84246
Unmanaged	1976	2.97279	3.08932	2.84507
Unmanaged	1977	2.97828	3.09191	2.85613
Unmanaged	1978	2.98653	3.10024	2.87165
Unmanaged	1979	2.99897	3.1219	2.88886
Unmanaged	1980	3.01296	3.14944	2.90431
Unmanaged	1981	3.01751	3.15918	2.90861
Unmanaged	1982	3.01424	3.14848	2.90923
Unmanaged	1983	3.01383	3.1367	2.9098
Unmanaged	1984	3.01107	3.12648	2.9085
Unmanaged	1985	3.01567	3.13569	2.91298
Unmanaged	1986	3.01028	3.12504	2.90733
Unmanaged	1987	3.00851	3.12042	2.90634
Unmanaged	1988	3.00952	3.11904	2.90663
Unmanaged	1989	3.01243	3.12685	2.9113
Unmanaged	1990	3.01238	3.12778	2.91154
Unmanaged	1991	3.01511	3.135	2.91416
Unmanaged	1992	3.01041	3.12545	2.90953
Unmanaged	1993	3.00584	3.11452	2.90565
Unmanaged	1994	3.00432	3.11077	2.90471
Unmanaged	1995	3.00211	3.10836	2.90242
Unmanaged	1996	3.0061	3.11349	2.90733
Unmanaged	1997	3.00559	3.11121	2.90859
Unmanaged	1998	3.0043	3.11092	2.90814
Unmanaged	1999	3.00594	3.11737	2.90844
Unmanaged	2000	3.00374	3.1125	2.90502
Unmanaged	2001	3.00013	3.10617	2.90151
Unmanaged	2002	2.99693	3.10223	2.8947
Unmanaged	2003	2.99731	3.10406	2.89564
Unmanaged	2004	3.00098	3.11089	2.90241
Unmanaged	2005	3.00495	3.11787	2.90654
Unmanaged	2006	3.00411	3.11502	2.90278
Unmanaged	2007	3.00042	3.11003	2.90144
Unmanaged	2008	2.99879	3.10716	2.89767
Unmanaged	2009	2.99676	3.10685	2.8956
Unmanaged	2010	2.99174	3.10051	2.88957
Unmanaged	2011	2.99716	3.11148	2.89576
Unmanaged	2012	2.99948	3.11972	2.89739
Unmanaged	2013	2.98752	3.0998	2.88558
Unmanaged	2014	2.97668	3.08642	2.86559
Unmanaged	2015	2.96179	3.0792	2.82543
Unmanaged	2016	2.96119	3.08244	2.81973
Unmanaged	2017	2.96879	3.09275	2.83179
Unmanaged	2018	2.97826	3.10913	2.84701
Unmanaged	2019	2.97821	3.11739	2.83377
Unmanaged	2020	2.97869	3.12315	2.82341
Unmanaged	2021	2.97973	3.13348	2.81415
Unfished	1908	2.95376	5.16697	1.91669
Unfished	1909	2.96217	5.08335	1.93435
Unfished	1910	2.96015	5.01901	1.94266
Unfished	1911	2.96792	4.96051	1.95982
Unfished	1912	2.96964	4.89575	1.97055
Unfished	1913	2.96718	4.83438	1.98263
Unfished	1914	2.97383	4.77727	1.98945
Unfished	1915	2.97665	4.69926	2.00366
Unfished	1916	2.98052	4.6509	2.01689
Unfished	1917	2.98062	4.58437	2.03145
Unfished	1918	2.97231	4.5467	2.0346
Unfished	1919	2.95536	4.53592	2.03957
Unfished	1920	2.93811	4.48675	2.04484
Unfished	1921	2.92426	4.46837	2.05201
Unfished	1922	2.9097	4.41719	2.05126
Unfished	1923	2.8984	4.33642	2.05426
Unfished	1924	2.88175	4.32016	2.05493
Unfished	1925	2.86687	4.30448	2.05054
Unfished	1926	2.85693	4.25077	2.0563
Unfished	1927	2.84318	4.20972	2.05773
Unfished	1928	2.83119	4.15188	2.05617
Unfished	1929	2.81918	4.09962	2.05597
Unfished	1930	2.80158	4.04103	2.05104
Unfished	1931	2.79347	3.98548	2.05542
Unfished	1932	2.7805	3.9382	2.06017
Unfished	1933	2.76462	3.90894	2.05509
Unfished	1934	2.75539	3.86312	2.05117
Unfished	1935	2.74417	3.78851	2.05495
Unfished	1936	2.72778	3.76067	2.06157
Unfished	1937	2.71936	3.69973	2.06152
Unfished	1938	2.70844	3.64001	2.0652
Unfished	1939	2.69851	3.58234	2.06073
Unfished	1940	2.69047	3.54779	2.07182
Unfished	1941	2.67818	3.48635	2.06797
Unfished	1942	2.66695	3.44275	2.07338
Unfished	1943	2.65678	3.40022	2.07502
Unfished	1944	2.64181	3.3532	2.08016
Unfished	1945	2.63177	3.30457	2.07782
Unfished	1946	2.61803	3.26375	2.07584
Unfished	1947	2.60375	3.22143	2.08158
Unfished	1948	2.58867	3.17641	2.08864
Unfished	1949	2.59518	3.17006	2.09768
Unfished	1950	2.59912	3.15921	2.10633
Unfished	1951	2.60192	3.15318	2.12476
Unfished	1952	2.60738	3.13789	2.14392
Unfished	1953	2.61081	3.12449	2.16637
Unfished	1954	2.6148	3.10641	2.18596
Unfished	1955	2.62286	3.11654	2.20706
Unfished	1956	2.63295	3.1155	2.22413
Unfished	1957	2.63897	3.12168	2.25146
Unfished	1958	2.64647	3.10692	2.27848
Unfished	1959	2.65608	3.08731	2.3116
Unfished	1960	2.64315	3.06516	2.28762
Unfished	1961	2.63513	3.05889	2.26016
Unfished	1962	2.62257	3.05488	2.23464
Unfished	1963	2.61423	3.0298	2.20815
Unfished	1964	2.61838	3.03101	2.22336
Unfished	1965	2.62157	3.03256	2.2427
Unfished	1966	2.62742	3.01993	2.27002
Unfished	1967	2.67041	3.08074	2.33715
Unfished	1968	2.67093	3.08628	2.3287
Unfished	1969	2.66953	3.08596	2.32759
Unfished	1970	2.66862	3.08299	2.33137
Unfished	1971	2.66853	3.06877	2.33955
Unfished	1972	2.68228	3.08644	2.35995
Unfished	1973	2.69429	3.11205	2.38607
Unfished	1974	2.68461	3.08576	2.3775
Unfished	1975	2.70063	3.12301	2.39421
Unfished	1976	2.70827	3.13995	2.39247
Unfished	1977	2.71296	3.16117	2.39511
Unfished	1978	2.71874	3.17974	2.40958
Unfished	1979	2.72767	3.17944	2.42212
Unfished	1980	2.73453	3.16329	2.44089
Unfished	1981	2.72833	3.15007	2.43584
Unfished	1982	2.71763	3.1454	2.41064
Unfished	1983	2.70538	3.12411	2.39275
Unfished	1984	2.69228	3.10298	2.3747
Unfished	1985	2.68091	3.07047	2.35914
Unfished	1986	2.64948	3.00739	2.30723
Unfished	1987	2.61711	2.95662	2.26983
Unfished	1988	2.6013	2.92124	2.25151
Unfished	1989	2.60749	2.9293	2.26343
Unfished	1990	2.59508	2.91727	2.23222
Unfished	1991	2.59971	2.91977	2.2458
Unfished	1992	2.60275	2.91533	2.2633
Unfished	1993	2.61647	2.92336	2.30323
Unfished	1994	2.61061	2.91764	2.28267
Unfished	1995	2.61691	2.92932	2.27743
Unfished	1996	2.62136	2.92961	2.28408
Unfished	1997	2.64747	2.95377	2.31327
Unfished	1998	2.66986	2.97202	2.36003
Unfished	1999	2.69496	2.99646	2.39405
Unfished	2000	2.72703	3.04822	2.44043
Unfished	2001	2.75077	3.08265	2.47481
Unfished	2002	2.78983	3.16182	2.50951
Unfished	2003	2.81553	3.20659	2.52484
Unfished	2004	2.8291	3.25463	2.52935
Unfished	2005	2.83705	3.29533	2.52836
Unfished	2006	2.82513	3.27417	2.51368
Unfished	2007	2.81409	3.24876	2.49791
Unfished	2008	2.80581	3.21121	2.48525
Unfished	2009	2.79203	3.16153	2.48458
Unfished	2010	2.77611	3.14863	2.4424
Unfished	2011	2.76178	3.12283	2.41616
Unfished	2012	2.77587	3.14502	2.43016
Unfished	2013	2.8157	3.20199	2.48783
Unfished	2014	2.82705	3.22673	2.48372
Unfished	2015	2.83991	3.29149	2.47541
Unfished	2016	2.85166	3.34861	2.47278
Unfished	2017	2.86008	3.37513	2.47023
Unfished	2018	2.86987	3.41715	2.46808
Unfished	2019	2.87797	3.4422	2.46525
Unfished	2020	2.87357	3.48692	2.43391
Unfished	2021	2.87142	3.53069	2.40528

## Sheet: Fig. 3
Figure 3. Changes in growth performance and increasing ocean temperatures.
Model	Survey year	Median	Upper CI	Lower CI			Region	Year	Mean sea surface temperature
Temperate	1908	3.28019	3.423	3.12082			Subtropical	1908	21.4625
Temperate	1909	3.27744	3.41895	3.12175			Subtropical	1909	21.4228
Temperate	1910	3.27486	3.4149	3.12075			Subtropical	1910	21.3557
Temperate	1911	3.27259	3.40986	3.12246			Subtropical	1911	21.4188
Temperate	1912	3.26995	3.40574	3.12216			Subtropical	1912	21.5099
Temperate	1913	3.26718	3.40166	3.12507			Subtropical	1913	21.4736
Temperate	1914	3.26478	3.39694	3.12531			Subtropical	1914	21.4395
Temperate	1915	3.26239	3.39333	3.12275			Subtropical	1915	21.6123
Temperate	1916	3.26027	3.39045	3.12377			Subtropical	1916	21.6193
Temperate	1917	3.25855	3.38738	3.12401			Subtropical	1917	21.5229
Temperate	1918	3.25625	3.38373	3.12505			Subtropical	1918	21.6778
Temperate	1919	3.25408	3.3807	3.12549			Subtropical	1919	21.5283
Temperate	1920	3.25248	3.37749	3.12772			Subtropical	1920	21.637
Temperate	1921	3.25077	3.37415	3.1291			Subtropical	1921	21.6013
Temperate	1922	3.2496	3.37228	3.1305			Subtropical	1922	21.5454
Temperate	1923	3.24776	3.36958	3.1314			Subtropical	1923	21.5906
Temperate	1924	3.24599	3.36623	3.13134			Subtropical	1924	21.5915
Temperate	1925	3.24425	3.36247	3.13157			Subtropical	1925	21.6594
Temperate	1926	3.24173	3.35788	3.13033			Subtropical	1926	21.6954
Temperate	1927	3.23961	3.35427	3.13013			Subtropical	1927	21.6614
Temperate	1928	3.23699	3.35046	3.12852			Subtropical	1928	21.6506
Temperate	1929	3.23449	3.34528	3.12747			Subtropical	1929	21.6207
Temperate	1930	3.23214	3.34178	3.12518			Subtropical	1930	21.6903
Temperate	1931	3.22964	3.33812	3.12433			Subtropical	1931	21.6826
Temperate	1932	3.2264	3.33373	3.12137			Subtropical	1932	21.7088
Temperate	1933	3.22348	3.32765	3.11935			Subtropical	1933	21.6621
Temperate	1934	3.22018	3.32467	3.1179			Subtropical	1934	21.6946
Temperate	1935	3.21697	3.31999	3.11556			Subtropical	1935	21.6447
Temperate	1936	3.21371	3.31482	3.1133			Subtropical	1936	21.5146
Temperate	1937	3.21096	3.3103	3.11053			Subtropical	1937	21.6543
Temperate	1938	3.20786	3.30608	3.10869			Subtropical	1938	21.684
Temperate	1939	3.20512	3.3029	3.10708			Subtropical	1939	21.7416
Temperate	1940	3.20239	3.29812	3.10522			Subtropical	1940	21.7274
Temperate	1941	3.19972	3.29499	3.10366			Subtropical	1941	21.8074
Temperate	1942	3.19688	3.28942	3.10243			Subtropical	1942	21.905
Temperate	1943	3.19413	3.28644	3.10053			Subtropical	1943	21.9956
Temperate	1944	3.19005	3.27993	3.09617			Subtropical	1944	21.9733
Temperate	1945	3.18594	3.27573	3.0925			Subtropical	1945	21.9044
Temperate	1946	3.1837	3.27264	3.09032			Subtropical	1946	21.6985
Temperate	1947	3.18127	3.269	3.08952			Subtropical	1947	21.6371
Temperate	1948	3.1783	3.26508	3.08804			Subtropical	1948	21.6795
Temperate	1949	3.17596	3.26148	3.08691			Subtropical	1949	21.7529
Temperate	1950	3.1756	3.2599	3.08956			Subtropical	1950	21.8503
Temperate	1951	3.17458	3.25959	3.09151			Subtropical	1951	21.7213
Temperate	1952	3.1729	3.25691	3.09046			Subtropical	1952	21.8944
Temperate	1953	3.17237	3.25497	3.09117			Subtropical	1953	21.8476
Temperate	1954	3.17148	3.25405	3.09203			Subtropical	1954	21.7463
Temperate	1955	3.1711	3.25263	3.0922			Subtropical	1955	21.7659
Temperate	1956	3.16859	3.25085	3.09015			Subtropical	1956	21.7784
Temperate	1957	3.16681	3.24814	3.08896			Subtropical	1957	21.7948
Temperate	1958	3.16329	3.2434	3.08596			Subtropical	1958	21.8556
Temperate	1959	3.15938	3.23828	3.08175			Subtropical	1959	21.8606
Temperate	1960	3.15732	3.23589	3.07975			Subtropical	1960	21.8458
Temperate	1961	3.15607	3.23438	3.07957			Subtropical	1961	21.9867
Temperate	1962	3.15461	3.23225	3.07839			Subtropical	1962	21.921
Temperate	1963	3.15264	3.23037	3.07746			Subtropical	1963	21.8029
Temperate	1964	3.15029	3.22727	3.07523			Subtropical	1964	21.6709
Temperate	1965	3.14896	3.22522	3.07433			Subtropical	1965	21.6403
Temperate	1966	3.1481	3.22552	3.07431			Subtropical	1966	21.7123
Temperate	1967	3.14534	3.2228	3.07274			Subtropical	1967	21.8277
Temperate	1968	3.14278	3.22079	3.07042			Subtropical	1968	21.7645
Temperate	1969	3.1413	3.21965	3.06987			Subtropical	1969	21.8627
Temperate	1970	3.14109	3.22043	3.06951			Subtropical	1970	21.8742
Temperate	1971	3.1397	3.21962	3.06771			Subtropical	1971	21.9184
Temperate	1972	3.1378	3.21822	3.06599			Subtropical	1972	21.9161
Temperate	1973	3.13481	3.21423	3.06336			Subtropical	1973	21.9834
Temperate	1974	3.13231	3.21124	3.06132			Subtropical	1974	21.896
Temperate	1975	3.12904	3.20714	3.05808			Subtropical	1975	21.855
Temperate	1976	3.12655	3.20351	3.05642			Subtropical	1976	21.8562
Temperate	1977	3.12351	3.19908	3.05297			Subtropical	1977	21.9221
Temperate	1978	3.12051	3.19519	3.05092			Subtropical	1978	21.9134
Temperate	1979	3.11612	3.18934	3.04661			Subtropical	1979	21.9246
Temperate	1980	3.11312	3.18625	3.04326			Subtropical	1980	21.9768
Temperate	1981	3.11081	3.18435	3.04154			Subtropical	1981	21.9233
Temperate	1982	3.10768	3.18106	3.03808			Subtropical	1982	21.7839
Temperate	1983	3.10306	3.1747	3.03418			Subtropical	1983	21.8554
Temperate	1984	3.09851	3.16957	3.02953			Subtropical	1984	21.908
Temperate	1985	3.09371	3.16348	3.02466			Subtropical	1985	21.908
Temperate	1986	3.08839	3.15788	3.01944			Subtropical	1986	21.8832
Temperate	1987	3.08318	3.15207	3.01433			Subtropical	1987	22.0047
Temperate	1988	3.07878	3.14706	3.00891			Subtropical	1988	22.1157
Temperate	1989	3.07447	3.14349	3.00459			Subtropical	1989	22.0518
Temperate	1990	3.07052	3.13944	2.99959			Subtropical	1990	22.0518
Temperate	1991	3.06834	3.1374	2.99739			Subtropical	1991	22.0118
Temperate	1992	3.06655	3.13547	2.99664			Subtropical	1992	21.8401
Temperate	1993	3.0635	3.13207	2.99436			Subtropical	1993	21.8752
Temperate	1994	3.06065	3.12984	2.99243			Subtropical	1994	21.9267
Temperate	1995	3.05935	3.12755	2.99122			Subtropical	1995	22.0758
Temperate	1996	3.05752	3.12482	2.98886			Subtropical	1996	21.9764
Temperate	1997	3.05693	3.12507	2.98951			Subtropical	1997	22.0684
Temperate	1998	3.05474	3.12189	2.98721			Subtropical	1998	22.1621
Temperate	1999	3.0515	3.11927	2.98326			Subtropical	1999	22.1967
Temperate	2000	3.05095	3.11935	2.98458			Subtropical	2000	22.1957
Temperate	2001	3.04979	3.11802	2.98286			Subtropical	2001	22.2982
Temperate	2002	3.04708	3.11572	2.98069			Subtropical	2002	22.2123
Temperate	2003	3.0467	3.11627	2.98012			Subtropical	2003	22.1997
Temperate	2004	3.04633	3.11556	2.98036			Subtropical	2004	22.2143
Temperate	2005	3.04508	3.11478	2.97901			Subtropical	2005	22.1922
Temperate	2006	3.04438	3.11573	2.97829			Subtropical	2006	22.2133
Temperate	2007	3.04324	3.11508	2.97682			Subtropical	2007	22.2044
Temperate	2008	3.04063	3.11315	2.97396			Subtropical	2008	22.2219
Temperate	2009	3.03544	3.10779	2.96815			Subtropical	2009	22.2416
Temperate	2010	3.02972	3.09873	2.96218			Subtropical	2010	22.21
Temperate	2011	3.02627	3.09555	2.95874			Subtropical	2011	22.233
Temperate	2012	3.02278	3.09253	2.9544			Subtropical	2012	22.1886
Temperate	2013	3.02022	3.09148	2.95221			Subtropical	2013	22.1962
Temperate	2014	3.01697	3.08846	2.94704			Subtropical	2014	22.3219
Temperate	2015	3.01381	3.08613	2.94365			Subtropical	2015	22.4267
Temperate	2016	3.01081	3.08382	2.93923			Subtropical	2016	22.4349
Temperate	2017	3.00899	3.08246	2.93656			Subtropical	2017	22.4698
Temperate	2018	3.00517	3.08037	2.93098			Subtropical	2018	22.3938
Temperate	2019	3.00205	3.07904	2.92505			Subtropical	2019	22.4474
Temperate	2020	2.99843	3.07683	2.91819			Subtropical	2020	22.4287
Temperate	2021	2.9963	3.07603	2.91359			Subtropical	2021	22.4739
Subtropical	1908	3.46459	3.8979	3.15223			Temperate	1908	4.66326
Subtropical	1909	3.46386	3.888	3.15559			Temperate	1909	4.65596
Subtropical	1910	3.46213	3.87578	3.16142			Temperate	1910	4.6791
Subtropical	1911	3.46048	3.86622	3.16798			Temperate	1911	4.63632
Subtropical	1912	3.45986	3.85355	3.17218			Temperate	1912	4.65322
Subtropical	1913	3.45872	3.84704	3.17672			Temperate	1913	4.65598
Subtropical	1914	3.45626	3.82802	3.18143			Temperate	1914	4.75795
Subtropical	1915	3.45664	3.81762	3.18409			Temperate	1915	4.80807
Subtropical	1916	3.45492	3.8031	3.1871			Temperate	1916	4.8039
Subtropical	1917	3.45279	3.79238	3.19133			Temperate	1917	4.83766
Subtropical	1918	3.45139	3.78165	3.19668			Temperate	1918	4.8436
Subtropical	1919	3.45065	3.77362	3.20159			Temperate	1919	4.80715
Subtropical	1920	3.44973	3.76941	3.20443			Temperate	1920	4.82628
Subtropical	1921	3.45041	3.76465	3.20412			Temperate	1921	4.81726
Subtropical	1922	3.44801	3.75471	3.20708			Temperate	1922	4.7783
Subtropical	1923	3.44732	3.74172	3.21061			Temperate	1923	4.78056
Subtropical	1924	3.4467	3.73368	3.21324			Temperate	1924	4.77293
Subtropical	1925	3.44579	3.72299	3.21649			Temperate	1925	4.79406
Subtropical	1926	3.44406	3.71557	3.22187			Temperate	1926	4.77865
Subtropical	1927	3.44378	3.7065	3.2257			Temperate	1927	4.78547
Subtropical	1928	3.4397	3.69964	3.22539			Temperate	1928	4.77907
Subtropical	1929	3.4367	3.69614	3.22659			Temperate	1929	4.75981
Subtropical	1930	3.4345	3.6873	3.22557			Temperate	1930	4.83255
Subtropical	1931	3.43185	3.67848	3.22748			Temperate	1931	4.78831
Subtropical	1932	3.42611	3.66124	3.22624			Temperate	1932	4.84054
Subtropical	1933	3.42175	3.65529	3.22499			Temperate	1933	4.83586
Subtropical	1934	3.41659	3.6483	3.22316			Temperate	1934	4.86022
Subtropical	1935	3.4124	3.63586	3.22206			Temperate	1935	4.82859
Subtropical	1936	3.40754	3.62813	3.21866			Temperate	1936	4.83139
Subtropical	1937	3.40354	3.61687	3.2171			Temperate	1937	4.87639
Subtropical	1938	3.39954	3.61378	3.21724			Temperate	1938	4.92033
Subtropical	1939	3.39695	3.60649	3.21779			Temperate	1939	4.88861
Subtropical	1940	3.39246	3.60007	3.21642			Temperate	1940	4.87007
Subtropical	1941	3.38815	3.59124	3.21409			Temperate	1941	4.87778
Subtropical	1942	3.383	3.58289	3.21217			Temperate	1942	4.98106
Subtropical	1943	3.3792	3.5708	3.21179			Temperate	1943	4.96712
Subtropical	1944	3.37551	3.56009	3.21223			Temperate	1944	4.98524
Subtropical	1945	3.37021	3.55433	3.20755			Temperate	1945	4.95595
Subtropical	1946	3.36675	3.54692	3.20907			Temperate	1946	4.84478
Subtropical	1947	3.36407	3.54207	3.20982			Temperate	1947	4.84884
Subtropical	1948	3.36078	3.53518	3.2094			Temperate	1948	4.84439
Subtropical	1949	3.35822	3.52721	3.21017			Temperate	1949	4.87937
Subtropical	1950	3.35613	3.51818	3.20985			Temperate	1950	4.91679
Subtropical	1951	3.35567	3.51854	3.21222			Temperate	1951	4.93467
Subtropical	1952	3.35784	3.52022	3.21775			Temperate	1952	4.94121
Subtropical	1953	3.35726	3.5194	3.21927			Temperate	1953	4.94373
Subtropical	1954	3.35603	3.51938	3.21825			Temperate	1954	4.92515
Subtropical	1955	3.34862	3.50434	3.21238			Temperate	1955	4.94603
Subtropical	1956	3.33745	3.48751	3.20362			Temperate	1956	4.97223
Subtropical	1957	3.32959	3.4751	3.19686			Temperate	1957	4.97099
Subtropical	1958	3.3209	3.46023	3.19121			Temperate	1958	4.93809
Subtropical	1959	3.3114	3.44233	3.18323			Temperate	1959	4.92645
Subtropical	1960	3.30125	3.42624	3.17157			Temperate	1960	4.93806
Subtropical	1961	3.28796	3.41085	3.15464			Temperate	1961	4.99257
Subtropical	1962	3.27402	3.39772	3.13806			Temperate	1962	5.01076
Subtropical	1963	3.26786	3.39134	3.12967			Temperate	1963	4.96457
Subtropical	1964	3.26644	3.38988	3.12781			Temperate	1964	4.88344
Subtropical	1965	3.26142	3.38616	3.11783			Temperate	1965	4.88046
Subtropical	1966	3.25522	3.38281	3.10887			Temperate	1966	4.87869
Subtropical	1967	3.25681	3.38169	3.11424			Temperate	1967	4.94615
Subtropical	1968	3.25761	3.37955	3.11521			Temperate	1968	4.9307
Subtropical	1969	3.25653	3.37669	3.11737			Temperate	1969	4.91169
Subtropical	1970	3.2621	3.37862	3.12854			Temperate	1970	4.92235
Subtropical	1971	3.2661	3.3828	3.14009			Temperate	1971	4.92887
Subtropical	1972	3.2706	3.38378	3.14889			Temperate	1972	4.9334
Subtropical	1973	3.27472	3.38324	3.15827			Temperate	1973	4.94387
Subtropical	1974	3.2768	3.38325	3.16509			Temperate	1974	4.94433
Subtropical	1975	3.27577	3.37955	3.16807			Temperate	1975	4.95902
Subtropical	1976	3.28799	3.39048	3.18444			Temperate	1976	4.89531
Subtropical	1977	3.29482	3.39593	3.19806			Temperate	1977	4.97524
Subtropical	1978	3.29316	3.39115	3.19593			Temperate	1978	4.959
Subtropical	1979	3.29487	3.3917	3.19656			Temperate	1979	5.12164
Subtropical	1980	3.29774	3.39353	3.19951			Temperate	1980	5.11354
Subtropical	1981	3.29874	3.39473	3.20459			Temperate	1981	5.11611
Subtropical	1982	3.30503	3.39847	3.213			Temperate	1982	5.04794
Subtropical	1983	3.30406	3.39464	3.21453			Temperate	1983	5.0698
Subtropical	1984	3.30632	3.39859	3.21538			Temperate	1984	5.09302
Subtropical	1985	3.3116	3.40294	3.21932			Temperate	1985	5.09778
Subtropical	1986	3.31648	3.40723	3.22371			Temperate	1986	5.0628
Subtropical	1987	3.33606	3.42979	3.25046			Temperate	1987	5.04898
Subtropical	1988	3.34569	3.44628	3.25735			Temperate	1988	5.07255
Subtropical	1989	3.35062	3.45164	3.26134			Temperate	1989	5.14659
Subtropical	1990	3.35698	3.46125	3.26677			Temperate	1990	5.18207
Subtropical	1991	3.3654	3.47257	3.27377			Temperate	1991	5.15103
Subtropical	1992	3.368	3.47417	3.27699			Temperate	1992	5.10983
Subtropical	1993	3.36777	3.47343	3.27632			Temperate	1993	5.12307
Subtropical	1994	3.36436	3.47025	3.27501			Temperate	1994	5.12468
Subtropical	1995	3.36113	3.46659	3.27192			Temperate	1995	5.10684
Subtropical	1996	3.35797	3.46312	3.26937			Temperate	1996	5.13147
Subtropical	1997	3.34997	3.44935	3.26361			Temperate	1997	5.20666
Subtropical	1998	3.34273	3.43819	3.25658			Temperate	1998	5.20453
Subtropical	1999	3.32902	3.42094	3.2408			Temperate	1999	5.16937
Subtropical	2000	3.31338	3.40446	3.2208			Temperate	2000	5.19502
Subtropical	2001	3.30815	3.39693	3.21872			Temperate	2001	5.20932
Subtropical	2002	3.30871	3.39493	3.2233			Temperate	2002	5.19683
Subtropical	2003	3.30222	3.38929	3.2153			Temperate	2003	5.1857
Subtropical	2004	3.29948	3.38547	3.21312			Temperate	2004	5.19141
Subtropical	2005	3.293	3.37931	3.20588			Temperate	2005	5.23345
Subtropical	2006	3.28655	3.37344	3.19469			Temperate	2006	5.23689
Subtropical	2007	3.29333	3.38077	3.201			Temperate	2007	5.21384
Subtropical	2008	3.30606	3.39413	3.22261			Temperate	2008	5.19891
Subtropical	2009	3.31843	3.41033	3.23382			Temperate	2009	5.19462
Subtropical	2010	3.32477	3.41933	3.2379			Temperate	2010	5.25771
Subtropical	2011	3.32803	3.42423	3.23976			Temperate	2011	5.27895
Subtropical	2012	3.33088	3.43412	3.24098			Temperate	2012	5.28108
Subtropical	2013	3.32817	3.43177	3.23749			Temperate	2013	5.31481
Subtropical	2014	3.31229	3.41241	3.2188			Temperate	2014	5.31336
Subtropical	2015	3.29653	3.3946	3.19496			Temperate	2015	5.27301
Subtropical	2016	3.28684	3.38927	3.17608			Temperate	2016	5.32675
Subtropical	2017	3.28465	3.39257	3.16802			Temperate	2017	5.34502
Subtropical	2018	3.28028	3.3938	3.15052			Temperate	2018	5.3733
Subtropical	2019	3.27899	3.40205	3.13593			Temperate	2019	5.38332
Subtropical	2020	3.27758	3.41057	3.12261			Temperate	2020	5.38822
Subtropical	2021	3.27604	3.4175	3.10751			Temperate	2021	5.35785
Tropical	1908	2.98392	3.31013	2.4993			Tropical	1908	26.2515
Tropical	1909	2.98497	3.30742	2.50951			Tropical	1909	26.2034
Tropical	1910	2.98538	3.30264	2.51825			Tropical	1910	26.2289
Tropical	1911	2.98603	3.29303	2.52966			Tropical	1911	26.2661
Tropical	1912	2.98662	3.28901	2.53755			Tropical	1912	26.4693
Tropical	1913	2.98669	3.28696	2.5476			Tropical	1913	26.3883
Tropical	1914	2.98811	3.28078	2.55722			Tropical	1914	26.5527
Tropical	1915	2.987	3.27575	2.56714			Tropical	1915	26.6442
Tropical	1916	2.98727	3.26814	2.57292			Tropical	1916	26.3547
Tropical	1917	2.98724	3.26125	2.58042			Tropical	1917	26.2586
Tropical	1918	2.98811	3.25447	2.5915			Tropical	1918	26.532
Tropical	1919	2.98761	3.24988	2.60173			Tropical	1919	26.4968
Tropical	1920	2.98767	3.24538	2.6131			Tropical	1920	26.4892
Tropical	1921	2.98933	3.24069	2.62395			Tropical	1921	26.4994
Tropical	1922	2.98876	3.23525	2.63244			Tropical	1922	26.4345
Tropical	1923	2.98856	3.2308	2.64042			Tropical	1923	26.4613
Tropical	1924	2.9885	3.22579	2.65234			Tropical	1924	26.4961
Tropical	1925	2.99305	3.22624	2.66667			Tropical	1925	26.5779
Tropical	1926	2.99677	3.22592	2.67983			Tropical	1926	26.7807
Tropical	1927	3.0001	3.22559	2.69496			Tropical	1927	26.6011
Tropical	1928	2.99855	3.22257	2.69107			Tropical	1928	26.572
Tropical	1929	2.99701	3.21795	2.68984			Tropical	1929	26.4786
Tropical	1930	2.99505	3.21516	2.68452			Tropical	1930	26.691
Tropical	1931	2.99195	3.21084	2.67695			Tropical	1931	26.8025
Tropical	1932	2.99108	3.20633	2.67158			Tropical	1932	26.6241
Tropical	1933	2.98877	3.20492	2.66144			Tropical	1933	26.4693
Tropical	1934	2.98652	3.19917	2.65532			Tropical	1934	26.5174
Tropical	1935	2.98402	3.19417	2.64972			Tropical	1935	26.5318
Tropical	1936	2.98196	3.19195	2.64475			Tropical	1936	26.527
Tropical	1937	2.9776	3.18826	2.64229			Tropical	1937	26.6412
Tropical	1938	2.98635	3.19062	2.66743			Tropical	1938	26.4489
Tropical	1939	2.99543	3.19508	2.6947			Tropical	1939	26.5195
Tropical	1940	3.00434	3.19745	2.71854			Tropical	1940	26.8295
Tropical	1941	3.01293	3.2024	2.74141			Tropical	1941	26.9325
Tropical	1942	3.02124	3.20627	2.76619			Tropical	1942	26.7177
Tropical	1943	3.03081	3.2098	2.7843			Tropical	1943	26.6606
Tropical	1944	3.04033	3.2162	2.81467			Tropical	1944	26.7936
Tropical	1945	3.04789	3.22306	2.83807			Tropical	1945	26.7771
Tropical	1946	3.05606	3.23048	2.86101			Tropical	1946	26.5654
Tropical	1947	3.06353	3.23489	2.88264			Tropical	1947	26.5341
Tropical	1948	3.07189	3.24395	2.90227			Tropical	1948	26.5094
Tropical	1949	3.07919	3.25162	2.9145			Tropical	1949	26.4356
Tropical	1950	3.08395	3.25534	2.9271			Tropical	1950	26.3619
Tropical	1951	3.08237	3.24325	2.92718			Tropical	1951	26.6002
Tropical	1952	3.08158	3.23708	2.92822			Tropical	1952	26.6909
Tropical	1953	3.08166	3.23372	2.93233			Tropical	1953	26.7198
Tropical	1954	3.08477	3.23301	2.93923			Tropical	1954	26.4594
Tropical	1955	3.09646	3.24938	2.95579			Tropical	1955	26.309
Tropical	1956	3.10381	3.2608	2.96946			Tropical	1956	26.3656
Tropical	1957	3.0875	3.2251	2.95305			Tropical	1957	26.7873
Tropical	1958	3.08889	3.22442	2.95871			Tropical	1958	26.8269
Tropical	1959	3.0981	3.23388	2.97232			Tropical	1959	26.7162
Tropical	1960	3.1052	3.24226	2.98127			Tropical	1960	26.6767
Tropical	1961	3.10739	3.24819	2.98304			Tropical	1961	26.6693
Tropical	1962	3.11497	3.25909	2.99086			Tropical	1962	26.6929
Tropical	1963	3.1264	3.27938	3.00094			Tropical	1963	26.8515
Tropical	1964	3.12671	3.27863	3.00077			Tropical	1964	26.5563
Tropical	1965	3.11974	3.26347	2.99586			Tropical	1965	26.6469
Tropical	1966	3.12175	3.26258	2.99871			Tropical	1966	26.7494
Tropical	1967	3.12478	3.27389	3.00317			Tropical	1967	26.5713
Tropical	1968	3.1248	3.27118	3.00246			Tropical	1968	26.6651
Tropical	1969	3.10656	3.23704	2.98688			Tropical	1969	26.9757
Tropical	1970	3.0976	3.22338	2.97672			Tropical	1970	26.7416
Tropical	1971	3.09231	3.2161	2.97103			Tropical	1971	26.4496
Tropical	1972	3.09248	3.21731	2.97236			Tropical	1972	26.8797
Tropical	1973	3.0828	3.20838	2.95723			Tropical	1973	26.8075
Tropical	1974	3.08707	3.20991	2.96582			Tropical	1974	26.4739
Tropical	1975	3.092	3.21772	2.97302			Tropical	1975	26.4008
Tropical	1976	3.08694	3.21066	2.96655			Tropical	1976	26.5474
Tropical	1977	3.09501	3.21987	2.98031			Tropical	1977	26.7837
Tropical	1978	3.09765	3.22273	2.9834			Tropical	1978	26.7018
Tropical	1979	3.09902	3.22396	2.98439			Tropical	1979	26.8276
Tropical	1980	3.10189	3.22799	2.98876			Tropical	1980	26.8638
Tropical	1981	3.09271	3.21454	2.97886			Tropical	1981	26.7766
Tropical	1982	3.08174	3.20118	2.96488			Tropical	1982	26.8882
Tropical	1983	3.07595	3.19619	2.95665			Tropical	1983	26.9979
Tropical	1984	3.08021	3.19876	2.96552			Tropical	1984	26.7721
Tropical	1985	3.08169	3.20058	2.9657			Tropical	1985	26.6829
Tropical	1986	3.08056	3.20125	2.96445			Tropical	1986	26.8209
Tropical	1987	3.08855	3.20872	2.97332			Tropical	1987	27.1276
Tropical	1988	3.08788	3.20651	2.97433			Tropical	1988	26.9066
Tropical	1989	3.0934	3.21672	2.98143			Tropical	1989	26.729
Tropical	1990	3.10493	3.23607	2.99159			Tropical	1990	26.9104
Tropical	1991	3.10663	3.23508	2.9928			Tropical	1991	26.9437
Tropical	1992	3.0953	3.21619	2.97968			Tropical	1992	26.8687
Tropical	1993	3.08675	3.20874	2.96673			Tropical	1993	26.8808
Tropical	1994	3.08782	3.20917	2.96879			Tropical	1994	26.8908
Tropical	1995	3.09286	3.21629	2.97501			Tropical	1995	26.9768
Tropical	1996	3.10234	3.22871	2.98697			Tropical	1996	26.8936
Tropical	1997	3.10224	3.22848	2.98812			Tropical	1997	27.1045
Tropical	1998	3.09899	3.22212	2.98597			Tropical	1998	27.1806
Tropical	1999	3.09961	3.22124	2.98344			Tropical	1999	26.7335
Tropical	2000	3.1004	3.22277	2.9805			Tropical	2000	26.8122
Tropical	2001	3.1038	3.22702	2.9844			Tropical	2001	26.9951
Tropical	2002	3.10684	3.23157	2.98525			Tropical	2002	27.1011
Tropical	2003	3.12144	3.25703	3.00288			Tropical	2003	27.1252
Tropical	2004	3.13642	3.28663	3.01486			Tropical	2004	27.0522
Tropical	2005	3.14528	3.30997	3.02017			Tropical	2005	27.0744
Tropical	2006	3.14584	3.31386	3.02092			Tropical	2006	27.0608
Tropical	2007	3.12881	3.27215	3.0103			Tropical	2007	26.9356
Tropical	2008	3.11916	3.2566	3.00368			Tropical	2008	26.862
Tropical	2009	3.11283	3.2472	2.99788			Tropical	2009	27.1423
Tropical	2010	3.09545	3.22409	2.9775			Tropical	2010	27.0924
Tropical	2011	3.08693	3.21335	2.96653			Tropical	2011	26.8236
Tropical	2012	3.08293	3.20858	2.95564			Tropical	2012	26.9828
Tropical	2013	3.06646	3.19516	2.92946			Tropical	2013	27.0266
Tropical	2014	3.05613	3.18828	2.91542			Tropical	2014	27.127
Tropical	2015	3.04717	3.18359	2.886			Tropical	2015	27.3594
Tropical	2016	3.05015	3.18732	2.90078			Tropical	2016	27.4046
Tropical	2017	3.06543	3.20251	2.9234			Tropical	2017	27.2096
Tropical	2018	3.08009	3.2264	2.94193			Tropical	2018	27.0757
Tropical	2019	3.08479	3.23806	2.94108			Tropical	2019	27.3032
Tropical	2020	3.08908	3.2514	2.93753			Tropical	2020	27.2667
Tropical	2021	3.08991	3.26566	2.92833			Tropical	2021	27.0607

## Sheet: Fig. 4
Figure 4. Global distribution of fisheries management.
Region	Management	Number of studies			Management	Latitude	Longitude
Temperate - north	Managed	2830			Managed	-17.3085	39.0396
Subtropics - north	Managed	957			Managed	-34.0098	27.141
Tropics - north	Managed	1198			Managed	-36.0055	22.1623
Tropics - south	Managed	535			Managed	-35.0551	23.6665
Subtropics - south	Managed	260			Managed	-36.0055	22.1623
Temperate - south	Managed	349			Managed	-35.0551	23.6665
Temperate - north	Unmanaged	201			Managed	-36.0055	22.1623
Subtropics - north	Unmanaged	191			Managed	-36.0055	22.1623
Tropics - north	Unmanaged	563			Managed	-36.0055	22.1623
Tropics - south	Unmanaged	349			Managed	-36.0055	22.1623
Subtropics - south	Unmanaged	57			Managed	-36.0055	22.1623
Temperate - south	Unmanaged	93			Managed	-36.0055	22.1623
Temperate - north	Unfished	51			Managed	-36.0055	22.1623
Subtropics - north	Unfished	15			Managed	-36.0055	22.1623
Tropics - north	Unfished	14			Managed	-36.0055	22.1623
Tropics - south	Unfished	5			Managed	-36.0055	22.1623
Subtropics - south	Unfished	5			Managed	-36.0055	22.1623
Temperate - south	Unfished	12			Managed	-36.0055	22.1623
					Managed	-36.0055	22.1623
					Managed	-24.6049	36.0013
					Managed	-32.0081	29.7352
					Managed	-32.0081	29.7352
					Managed	-36.0055	22.1623
					Managed	-29.2602	32.2911
					Managed	-36.0055	22.1623
					Managed	-36.0055	22.1623
					Managed	-73.1651	-172.924
					Managed	-73.1651	-172.924
					Managed	-70.0611	-18.4164
					Managed	-70.0611	-18.4164
					Managed	-74.6036	-169.233
					Managed	-74.6036	-169.233
					Managed	-77.5	164.999
					Managed	-74.6036	-170.463
					Managed	-74.6036	-170.463
					Managed	-74.7364	-43.7462
					Managed	-72.3238	-42.6551
					Managed	-74.9725	-174.155
					Managed	-72.7455	-118.662
					Managed	73.5961	59.234
					Managed	72.6942	19.731
					Managed	66.7541	-26.5019
					Managed	66.7541	-26.5019
					Managed	71.7946	29.5456
					Managed	71.7946	29.5456
					Managed	71.7946	29.5456
					Managed	71.7946	29.5456
					Managed	72.7171	39.3986
					Managed	72.7171	39.3986
					Managed	72.7171	39.3986
					Managed	78.438	5.4366
					Managed	78.438	5.4366
					Managed	78.438	5.4366
					Managed	-16.0989	11.2313
					Managed	-16.0989	11.2313
					Managed	-30.9781	16.673
					Managed	-33.4352	17.5484
					Managed	-23.6194	13.6093
					Managed	-26.5302	14.3481
					Managed	-26.5302	14.3481
					Managed	-23.0653	13.3679
					Managed	-23.3884	13.4558
					Managed	43.4359	34.3455
					Managed	43.4052	33.8449
					Managed	43.4052	33.8449
					Managed	43.4891	34.0489
					Managed	42.0348	35.4522
					Managed	42.0348	35.4522
					Managed	43.4891	34.0489
					Managed	43.4891	34.0489
					Managed	43.4891	34.0489
					Managed	43.4891	34.0489
					Managed	42.722	28.8169
					Managed	43.4193	33.8426
					Managed	43.5208	32.8696
					Managed	41.1075	40.5206
					Managed	41.1075	40.5206
					Managed	41.1075	40.5206
					Managed	41.1075	40.5206
					Managed	43.4318	34.2274
					Managed	43.4318	34.2274
					Managed	43.4318	34.2274
					Managed	43.4318	34.2274
					Managed	43.4359	34.3455
					Managed	41.9783	36.2833
					Managed	41.9783	36.2833
					Managed	41.9783	36.2833
					Managed	41.9783	36.2833
					Managed	41.1367	40.4615
					Managed	41.1367	40.4615
					Managed	43.3658	34.2985
					Managed	43.3658	34.2985
					Managed	41.5025	37.5123
					Managed	43.12	34.1
					Managed	43.4891	34.0489
					Managed	41.9555	38.8899
					Managed	43.4108	34.2456
					Managed	43.4108	34.2456
					Managed	43.4108	34.2456
					Managed	43.4359	34.3455
					Managed	41.7347	31.5866
					Managed	41.422	39.5467
					Managed	41.2774	39.8403
					Managed	41.2087	40.4511
					Managed	45.2801	-125.604
					Managed	45.2801	-125.604
					Managed	45.2801	-125.604
					Managed	45.2801	-125.604
					Managed	37.3114	-123.068
					Managed	33.3341	-118.715
					Managed	34.3822	-120.638
					Managed	34.3822	-120.638
					Managed	34.3822	-120.638
					Managed	34.3822	-120.638
					Managed	45.5451	-125.534
					Managed	45.5451	-125.534
					Managed	33.1007	-122.408
					Managed	33.1007	-122.408
					Managed	41.9885	-126.478
					Managed	41.9885	-126.478
					Managed	37.0694	-124.524
					Managed	37.0694	-124.524
					Managed	48.4896	-126.771
					Managed	48.4896	-126.771
					Managed	33	-118
					Managed	36.3921	-122.406
					Managed	36	-122
					Managed	36	-122
					Managed	36.7451	-122.302
					Managed	33.658	-119.013
					Managed	33.658	-119.013
					Managed	36.7451	-122.302
					Managed	36.7569	-123.024
					Managed	36.7569	-123.024
					Managed	36.7451	-122.302
					Managed	36.7451	-122.302
					Managed	36.7451	-122.302
					Managed	36.7451	-122.302
					Managed	36.7451	-122.302
					Managed	36.7451	-122.302
					Managed	36.7451	-122.302
					Managed	36.7451	-122.302
					Managed	36.7451	-122.302
					Managed	36.7451	-122.302
					Managed	36.7451	-122.302
					Managed	36.7451	-122.302
					Managed	36.7451	-122.302
					Managed	36.7451	-122.302
					Managed	36.7451	-122.302
					Managed	36.7451	-122.302
					Managed	36.7451	-122.302
					Managed	36.7451	-122.302
					Managed	36.7451	-122.302
					Managed	36.7451	-122.302
					Managed	36.7451	-122.302
					Managed	36.7451	-122.302
					Managed	36.7451	-122.302
					Managed	36.7451	-122.302
					Managed	36.7451	-122.302
					Managed	36.7451	-122.302
					Managed	33.8147	-119.165
					Managed	36.7451	-122.302
					Managed	36.7451	-122.302
					Managed	35.273	-121.582
					Managed	35.273	-121.582
					Managed	33.6376	-118.591
					Managed	33.6376	-118.591
					Managed	45.5451	-125.534
					Managed	45.5451	-125.534
					Managed	33.1007	-122.408
					Managed	33.1007	-122.408
					Managed	41.9885	-126.478
					Managed	41.9885	-126.478
					Managed	37.0694	-124.524
					Managed	37.0694	-124.524
					Managed	48.4896	-126.771
					Managed	48.4896	-126.771
					Managed	45.5451	-125.534
					Managed	45.5451	-125.534
					Managed	33.1007	-122.408
					Managed	33.1007	-122.408
					Managed	41.9885	-126.478
					Managed	41.9885	-126.478
					Managed	37.0694	-124.524
					Managed	37.0694	-124.524
					Managed	48.4896	-126.771
					Managed	48.4896	-126.771
					Managed	47.7117	-126.458
					Managed	47.7117	-126.458
					Managed	36.7451	-122.302
					Managed	33.5669	-118.876
					Managed	30.1712	-116.761
					Managed	36.7451	-122.302
					Managed	33.7672	-118.564
					Managed	33.7672	-118.564
					Managed	33.0777	-118.291
					Managed	33.0777	-118.291
					Managed	33.8687	-118.663
					Managed	33.8687	-118.663
					Managed	36.7451	-122.302
					Managed	35.216	-121.379
					Managed	35.216	-121.379
					Managed	35.216	-121.379
					Managed	36.7451	-122.302
					Managed	36.9424	-122.747
					Managed	36.9424	-122.747
					Managed	33.645	-118.983
					Managed	36.7451	-122.302
					Managed	36.7451	-122.302
					Managed	36.7451	-122.302
					Managed	33	-119
					Managed	33.7346	-118.764
					Managed	33.7346	-118.764
					Managed	45.5451	-125.534
					Managed	45.5451	-125.534
					Managed	33.1007	-122.408
					Managed	33.1007	-122.408
					Managed	41.9885	-126.478
					Managed	41.9885	-126.478
					Managed	37.0694	-124.524
					Managed	37.0694	-124.524
					Managed	48.4896	-126.771
					Managed	48.4896	-126.771
					Managed	47.7	-127.45
					Managed	47.7081	-127.477
					Managed	45.5451	-125.534
					Managed	45.5451	-125.534
					Managed	41.9885	-126.478
					Managed	41.9885	-126.478
					Managed	37.0694	-124.524
					Managed	37.0694	-124.524
					Managed	48.4896	-126.771
					Managed	48.4896	-126.771
					Managed	45.5709	-125.168
					Managed	45.5451	-125.534
					Managed	45.5451	-125.534
					Managed	33.1007	-122.408
					Managed	33.1007	-122.408
					Managed	41.9885	-126.478
					Managed	41.9885	-126.478
					Managed	37.0694	-124.524
					Managed	37.0694	-124.524
					Managed	48.4896	-126.771
					Managed	48.4896	-126.771
					Managed	44.9921	-124.878
					Managed	44.9921	-124.878
					Managed	32.7872	-119.288
					Managed	32.7872	-119.288
					Managed	45.5451	-125.534
					Managed	45.5451	-125.534
					Managed	41.9885	-126.478
					Managed	41.9885	-126.478
					Managed	37.0694	-124.524
					Managed	37.0694	-124.524
					Managed	48.4896	-126.771
					Managed	48.4896	-126.771
					Managed	40	-124.5
					Managed	42.0155	-124.868
					Managed	42.0155	-124.868
					Managed	36.7451	-122.302
					Managed	36.7451	-122.302
					Managed	47.6051	-127.456
					Managed	47.6051	-127.456
					Managed	36	-122
					Managed	40.6619	-125.519
					Managed	40.6619	-125.519
					Managed	36.7451	-122.302
					Managed	40	-124.5
					Managed	45.5451	-125.534
					Managed	45.5451	-125.534
					Managed	41.9885	-126.478
					Managed	41.9885	-126.478
					Managed	37.0694	-124.524
					Managed	37.0694	-124.524
					Managed	48.4896	-126.771
					Managed	48.4896	-126.771
					Managed	37.3017	-122.977
					Managed	37.3017	-122.977
					Managed	33.3228	-118.89
					Managed	33.3228	-118.89
					Managed	34.2557	-120.294
					Managed	33	-119
					Managed	36.7451	-122.302
					Managed	49.3024	-127.262
					Managed	28.3384	-15.9033
					Managed	16.2547	-17.0485
					Managed	21.2372	-17.9735
					Managed	28.1642	-16.2108
					Managed	28.1642	-16.2108
					Managed	15.3097	-17.2201
					Managed	18.7416	-19.9322
					Managed	18.7416	-19.9322
					Managed	18.7416	-19.9322
					Managed	18.7416	-19.9322
					Managed	21.2372	-17.9735
					Managed	28.1109	-16.1889
					Managed	28.1109	-16.1889
					Managed	18.6425	-16.6539
					Managed	28.1739	-16.1175
					Managed	28.1351	-16.0735
					Managed	28.1351	-16.0735
					Managed	28.1351	-16.0735
					Managed	32.6283	-9.71255
					Managed	21.4442	-21.5618
					Managed	21.2372	-17.9735
					Managed	28.1254	-16.079
					Managed	16.0441	-23.6136
					Managed	16.0696	-24.1476
					Managed	26.7706	-16.9508
					Managed	26.7706	-16.9508
					Managed	28.1739	-16.1175
					Managed	33.0206	-9.57658
					Managed	33.0206	-9.57658
					Managed	29.2832	-10.932
					Managed	14.1489	-17.6636
					Managed	14.1489	-17.6636
					Managed	14.1489	-17.6636
					Managed	28.1981	-16.1175
					Managed	28.1981	-16.1175
					Managed	16.1688	-18.6462
					Managed	16.1688	-18.6462
					Managed	28.1109	-16.079
					Managed	28.1109	-16.079
					Managed	28.1109	-16.1944
					Managed	28.1109	-16.1944
					Managed	28.1448	-16.079
					Managed	28.0463	-16.1931
					Managed	28.0463	-16.1931
					Managed	28.077	-16.1559
					Managed	28.077	-16.1559
					Managed	28.1012	-16.1614
					Managed	28.1981	-16.1175
					Managed	28.1981	-16.1175
					Managed	28.1399	-16.0845
					Managed	28.1399	-16.0845
					Managed	28.1831	-16.0688
					Managed	28.1831	-16.0688
					Managed	28.0664	-15.8554
					Managed	18.5766	-17.344
					Managed	-1.2234	-81.7561
					Managed	-1.2234	-81.7561
					Managed	27.3712	-111.541
					Managed	27.3712	-111.541
					Managed	-1.75056	-81.4485
					Managed	27.3646	-111.388
					Managed	27.3646	-111.388
					Managed	27.3646	-111.388
					Managed	27.3646	-111.388
					Managed	27.3646	-111.388
					Managed	27.3646	-111.388
					Managed	27.3646	-111.388
					Managed	27.3646	-111.388
					Managed	27.3646	-111.388
					Managed	27.3646	-111.388
					Managed	27.3646	-111.388
					Managed	27.3646	-111.388
					Managed	27.3646	-111.388
					Managed	27.3646	-111.388
					Managed	27.3646	-111.388
					Managed	27.3646	-111.388
					Managed	27.3646	-111.388
					Managed	27.3646	-111.388
					Managed	27.4254	-111.368
					Managed	27.4254	-111.368
					Managed	27.4254	-111.368
					Managed	27.4254	-111.368
					Managed	27.4254	-111.368
					Managed	27.4254	-111.368
					Managed	27.7175	-111.697
					Managed	27.0202	-111.086
					Managed	27.3712	-111.541
					Managed	-0.300641	-81.6682
					Managed	11.4419	-87.9041
					Managed	11.4419	-87.9041
					Managed	11.4419	-87.9041
					Managed	11.4419	-87.9041
					Managed	11.4419	-87.9041
					Managed	11.4419	-87.9041
					Managed	11.4419	-87.9041
					Managed	27.3712	-111.541
					Managed	24.5941	-109.492
					Managed	23.5789	-108.296
					Managed	24.9539	-109.529
					Managed	24.9539	-109.529
					Managed	18.6595	-104.156
					Managed	27.7179	-111.118
					Managed	16.7643	-100.437
					Managed	24.9188	-109.576
					Managed	25.6014	-110.156
					Managed	27.0202	-111.086
					Managed	28	-112
					Managed	-5.59904	-81.47
					Managed	-5.59904	-81.47
					Managed	26.37	-110.46
					Managed	27.3712	-111.541
					Managed	-1.1575	-84.0193
					Managed	10.9254	-87.5916
					Managed	10.9254	-87.5916
					Managed	10.9254	-87.5916
					Managed	10.9254	-87.5916
					Managed	24.7937	-109.58
					Managed	3.27859	8.94026
					Managed	3.27859	8.94026
					Managed	-7.83877	-34.4395
					Managed	-0.367454	5.57402
					Managed	-3.76077	-36.956
					Managed	-1.87151	-41.4272
					Managed	-3.45	-38
					Managed	0.530918	-42.2904
					Managed	-3.76077	-36.956
					Managed	-0.367454	5.57402
					Managed	-0.367454	5.57402
					Managed	-0.367454	5.57402
					Managed	-0.367454	5.57402
					Managed	-0.367454	5.57402
					Managed	-0.367454	5.57402
					Managed	5.87559	-31.2173
					Managed	-15.0998	11.9697
					Managed	0.5	6.7
					Managed	6.69675	125.74
					Managed	6.67754	125.75
					Managed	6.62683	125.843
					Managed	4.84733	128.411
					Managed	6.7	125.8
					Managed	4.84733	128.411
					Managed	4.84733	128.411
					Managed	2.36969	-147.995
					Managed	4.84579	-4.91223
					Managed	3.1763	4.06168
					Managed	3.7533	3.60668
					Managed	3.7533	3.60668
					Managed	3.78665	3.73417
					Managed	26.5789	-79.6295
					Managed	30.1869	-80.0742
					Managed	30.1869	-80.0742
					Managed	49.5961	-59.6935
					Managed	44.777	-56.7852
					Managed	44.777	-56.7852
					Managed	44.777	-56.7852
					Managed	44.777	-56.7852
					Managed	44.777	-56.7852
					Managed	44.777	-56.7852
					Managed	44.777	-56.7852
					Managed	44.777	-56.7852
					Managed	48.8983	-60.0707
					Managed	48.8983	-60.0707
					Managed	48.8983	-60.0707
					Managed	48.8983	-60.0707
					Managed	48.8983	-60.0707
					Managed	48.8983	-60.0707
					Managed	48.8983	-60.0707
					Managed	48.8983	-60.0707
					Managed	48.8983	-60.0707
					Managed	48.8983	-60.0707
					Managed	48.8983	-60.0707
					Managed	48.8983	-60.0707
					Managed	48.8983	-60.0707
					Managed	48.8983	-60.0707
					Managed	48.8983	-60.0707
					Managed	26.2774	-79.886
					Managed	25.7851	-79.9046
					Managed	25.7851	-79.9046
					Managed	46.4952	-58.5002
					Managed	49	-60
					Managed	46.4952	-58.5002
					Managed	31.223	-79.5386
					Managed	37.2456	-74.2499
					Managed	49.3777	-59.3579
					Managed	49.3777	-59.3579
					Managed	37.9697	-73.822
					Managed	28.712	-79.3424
					Managed	28.712	-79.3424
					Managed	30.1273	-79.6201
					Managed	-31.8128	-72.4624
					Managed	-33	-72.5
					Managed	-33	-72.5
					Managed	-33	-72.5
					Managed	-33	-72.5
					Managed	-33	-72.5
					Managed	-33	-72.5
					Managed	-33	-72
					Managed	-32.5619	-73.6271
					Managed	-12.5749	-77.5509
					Managed	-12.5749	-77.5509
					Managed	-12.5749	-77.5509
					Managed	-37.0273	-74.2754
					Managed	-37.0273	-74.2754
					Managed	-37.0273	-74.2754
					Managed	-37.0273	-74.2754
					Managed	-37.0273	-74.2754
					Managed	-37.0273	-74.2754
					Managed	-37.0273	-74.2754
					Managed	-37.0273	-74.2754
					Managed	-37.0273	-74.2754
					Managed	-37.0273	-74.2754
					Managed	-37.0273	-74.2754
					Managed	-37.0273	-74.2754
					Managed	-37.0273	-74.2754
					Managed	-37.0273	-74.2754
					Managed	-37.0273	-74.2754
					Managed	-34.564	-72.585
					Managed	-34.564	-72.585
					Managed	-22.3799	-70.5691
					Managed	-24.3311	-74.031
					Managed	-24.3311	-74.031
					Managed	-24.3311	-74.031
					Managed	-24.3311	-74.031
					Managed	-24.3311	-74.031
					Managed	-24.3311	-74.031
					Managed	-24.3311	-74.031
					Managed	-24.3311	-74.031
					Managed	-24.3311	-74.031
					Managed	-24.3311	-74.031
					Managed	-24.3311	-74.031
					Managed	-24.3311	-74.031
					Managed	-24.3311	-74.031
					Managed	-24.3311	-74.031
					Managed	-24.3311	-74.031
					Managed	-24.3311	-74.031
					Managed	-24.3311	-74.031
					Managed	-24.3311	-74.031
					Managed	-24.3311	-74.031
					Managed	-24.3311	-74.031
					Managed	-24.3311	-74.031
					Managed	-24.3311	-74.031
					Managed	-24.3311	-74.031
					Managed	-24.3311	-74.031
					Managed	-23.5985	-70.9044
					Managed	-31.1929	-73.6895
					Managed	-39.7959	-74.7838
					Managed	-39.7959	-74.7838
					Managed	-39.7959	-74.7838
					Managed	-39.7959	-74.7838
					Managed	-22.7136	-73.7971
					Managed	-24.5464	-71.9277
					Managed	-37.2642	-75.5052
					Managed	-29.4282	-73.6091
					Managed	-29.4282	-73.6091
					Managed	-20.9449	55.195
					Managed	-26.9259	47.0844
					Managed	-4.01854	39.8634
					Managed	-4.01854	39.8634
					Managed	14.8136	82.414
					Managed	13.2171	73.2314
					Managed	13.2171	73.2314
					Managed	13.2171	73.2314
					Managed	13.2171	73.2314
					Managed	12.4923	63.6623
					Managed	12.4923	63.6623
					Managed	13.2171	73.2314
					Managed	13.2171	73.2314
					Managed	13.2171	73.2314
					Managed	13.2171	73.2314
					Managed	13.2171	73.2314
					Managed	13.2171	73.2314
					Managed	13.2171	73.2314
					Managed	15.2832	88.0794
					Managed	15.2832	88.0794
					Managed	13.2171	73.2314
					Managed	7.32803	79.4696
					Managed	14.9806	81.3708
					Managed	15.2351	80.6875
					Managed	14.9806	81.3708
					Managed	10.144	75.1266
					Managed	11.8835	80.2161
					Managed	11.8835	80.2161
					Managed	11.8835	80.2161
					Managed	11.8835	80.2161
					Managed	15.2832	88.0794
					Managed	-0.258884	47.8774
					Managed	-11.2196	56.2759
					Managed	-5.11388	40.243
					Managed	16.553	87.2159
					Managed	16.553	87.2159
					Managed	15.2832	88.0794
					Managed	14.52	88.23
					Managed	18.8061	85.992
					Managed	15.4102	81.3347
					Managed	8.5	79
					Managed	15.4102	81.3347
					Managed	7.41519	79.3104
					Managed	-11.2196	56.2759
					Managed	10.8922	72.7851
					Managed	10.5249	95.9564
					Managed	4.61138	76.204
					Managed	4.61138	76.204
					Managed	4.61138	76.204
					Managed	3.08777	73.2706
					Managed	4.61138	76.204
					Managed	11.1033	73.0807
					Managed	15.2832	88.0794
					Managed	15.4102	81.3347
					Managed	12.0849	80.764
					Managed	15.5054	81.2796
					Managed	15.0974	80.5798
					Managed	-4.50002	52
					Managed	-4.50002	52
					Managed	16.34	92.87
					Managed	-5.21722	54.6351
					Managed	-5.21722	54.6351
					Managed	-5.21722	54.6351
					Managed	12.2912	74.1064
					Managed	10.0347	92.6325
					Managed	15.2832	88.0794
					Managed	15.2832	88.0794
					Managed	15.2832	88.0794
					Managed	15.4102	81.3347
					Managed	6.69904	123.137
					Managed	6.99733	120.297
					Managed	6.99733	120.297
					Managed	13.5933	121.691
					Managed	7	123.5
					Managed	10.2351	121.491
					Managed	10.2351	121.491
					Managed	10.2351	121.491
					Managed	10.2351	121.491
					Managed	6.99733	120.297
					Managed	7.52303	123.767
					Managed	6.99733	120.297
					Managed	10.001	121.862
					Managed	13.5933	121.691
					Managed	6.99733	120.297
					Managed	13.5933	121.691
					Managed	6.99733	120.297
					Managed	6.99733	120.297
					Managed	-14.9917	115.936
					Managed	-14.9917	115.936
					Managed	-12.9535	122.722
					Managed	-12.9535	122.722
					Managed	8.67496	124.603
					Managed	7.5	123.7
					Managed	6.99733	120.297
					Managed	11.9663	-67.55
					Managed	28.0613	-85.4136
					Managed	28.0613	-85.4136
					Managed	27.703	-90.3516
					Managed	27.9351	-89.6959
					Managed	10.5291	-65.3332
					Managed	10.6245	-65.7108
					Managed	10.6245	-65.7108
					Managed	25.0084	-90.3652
					Managed	21.4695	-83.5426
					Managed	21.4695	-83.5426
					Managed	22.1406	-77.5193
					Managed	18.5543	-66.3745
					Managed	21.4695	-83.5426
					Managed	14.6879	-65.984
					Managed	14.6879	-65.984
					Managed	21.4695	-83.5426
					Managed	28.7158	-85.8097
					Managed	21.4797	-80.4223
					Managed	23.3837	-82.3671
					Managed	10.5807	-83.2951
					Managed	26.7987	-94.1419
					Managed	26.7987	-94.1419
					Managed	26.7987	-94.1419
					Managed	21.9238	-80.4829
					Managed	21.3	-76
					Managed	21.5717	-80.1369
					Managed	21.4695	-83.5426
					Managed	21.4695	-83.5426
					Managed	21.9238	-80.4829
					Managed	21.9238	-80.4829
					Managed	21.5717	-80.1369
					Managed	18.5517	-66.5201
					Managed	21.4695	-83.5426
					Managed	21.4695	-83.5426
					Managed	21.4695	-83.5426
					Managed	21.4695	-83.5426
					Managed	21.4695	-83.5426
					Managed	21.4695	-83.5426
					Managed	23.3837	-82.3671
					Managed	23.3032	-81.6557
					Managed	17.7291	-76.8039
					Managed	17.7291	-76.8039
					Managed	10.5807	-83.2951
					Managed	21.5717	-80.1369
					Managed	21.5717	-80.1369
					Managed	23.3837	-82.3671
					Managed	25.3263	-90.3345
					Managed	24	-97
					Managed	25.6	-85.1
					Managed	25.6	-85.1
					Managed	25.0512	-89.8908
					Managed	25.0512	-89.8908
					Managed	27.7403	-86.3002
					Managed	27.7403	-86.3002
					Managed	25.284	-91.2439
					Managed	23.9634	-81.8456
					Managed	23.9634	-81.8456
					Managed	27.8434	-90.2094
					Managed	27.8434	-90.2094
					Managed	22.3731	-93.5988
					Managed	22.3731	-93.5988
					Managed	22.3731	-93.5988
					Managed	22.3731	-93.5988
					Managed	19.2	-95.2
					Managed	14.611	-61.219
					Managed	23.9634	-81.8456
					Managed	25.3842	-85.9921
					Managed	14.2492	-68.9708
					Managed	25.5085	-90.779
					Managed	25.9436	-84.6613
					Managed	25.9436	-84.6613
					Managed	21.4695	-83.5426
					Managed	21.9238	-80.4829
					Managed	26.2936	-84.804
					Managed	21.4695	-83.5426
					Managed	25.9954	-84.6313
					Managed	24.1557	-81.284
					Managed	34.2705	139.376
					Managed	34.2705	139.376
					Managed	35	139.4
					Managed	24.4125	123.412
					Managed	34.0737	137.469
					Managed	23.7095	121.732
					Managed	23.4696	121.972
					Managed	24.415	123.375
					Managed	24.415	123.375
					Managed	24.415	123.375
					Managed	25.6648	128.656
					Managed	33.3815	135.064
					Managed	23.69	121.86
					Managed	22.985	121.499
					Managed	22.985	121.499
					Managed	36.5312	22.7248
					Managed	36.5312	22.7248
					Managed	38.9997	11.7302
					Managed	38.9997	11.7302
					Managed	36.2823	23.4888
					Managed	39.7161	24.2841
					Managed	37.0341	2.867
					Managed	37.0341	2.867
					Managed	41.4507	3.67308
					Managed	41.4507	3.67308
					Managed	41.4507	3.67308
					Managed	41.4507	3.67308
					Managed	41.4507	3.67308
					Managed	41.4507	3.67308
					Managed	41.4507	3.67308
					Managed	39.3716	0.178304
					Managed	39.3716	0.178304
					Managed	39.3716	0.178304
					Managed	39.3716	0.178304
					Managed	39.3716	0.178304
					Managed	39.2467	24.8369
					Managed	39.2467	24.8369
					Managed	37.2767	24.0848
					Managed	36.4989	31.0521
					Managed	36.4989	31.0521
					Managed	36.2689	-0.276852
					Managed	36.9711	3.30956
					Managed	36.869	13.3778
					Managed	36.869	13.3778
					Managed	41.2257	2.28379
					Managed	37.2767	24.0848
					Managed	38.1417	18.3881
					Managed	43.9148	8.93763
					Managed	43.9148	8.93763
					Managed	39.8429	24.3619
					Managed	36.8744	13.9463
					Managed	38.9951	24.2005
					Managed	38.9951	24.2005
					Managed	41.4615	3.05824
					Managed	41.4615	3.05824
					Managed	41.4615	3.05824
					Managed	41.4615	3.05824
					Managed	34.4861	23.6384
					Managed	34.4861	23.6384
					Managed	39.4629	0.332104
					Managed	39.4629	0.332104
					Managed	39.5619	17.6026
					Managed	39.5619	17.6026
					Managed	39.4686	0.489236
					Managed	41.589	6.49905
					Managed	41.589	6.49905
					Managed	42.7688	4.94201
					Managed	42.7688	4.94201
					Managed	42.7688	4.94201
					Managed	42.7688	4.94201
					Managed	42.7688	4.94201
					Managed	42.7222	4.28305
					Managed	42.7222	4.28305
					Managed	42.7222	4.28305
					Managed	36.8744	13.9463
					Managed	36.8744	13.9463
					Managed	34.5669	27.9038
					Managed	34.5669	27.9038
					Managed	34.5669	27.9038
					Managed	34.5669	27.9038
					Managed	34.5669	27.9038
					Managed	34.5669	27.9038
					Managed	34.5669	27.9038
					Managed	43.7544	8.77833
					Managed	35.7994	-3.55676
					Managed	37.0517	2.98886
					Managed	37.0517	2.98886
					Managed	42.2029	16.8525
					Managed	39.2606	18.6628
					Managed	39.2606	18.6628
					Managed	39.2139	2.37157
					Managed	40.0927	1.56621
					Managed	41.9374	10.8115
					Managed	41.9374	10.8115
					Managed	35.6387	-3.42205
					Managed	37.9612	0.632028
					Managed	43.8396	8.92939
					Managed	43.8396	8.92939
					Managed	38.0336	18.899
					Managed	38.0336	18.899
					Managed	41.9782	10.7895
					Managed	41.9782	10.7895
					Managed	42.1741	10.3708
					Managed	38.6246	25.2345
					Managed	42.0435	10.7894
					Managed	42.0435	10.7894
					Managed	39.6713	24.6442
					Managed	39.6713	24.6442
					Managed	41.589	6.49905
					Managed	40.1478	11.5365
					Managed	36.8744	13.9463
					Managed	36.8744	13.9463
					Managed	31.7304	34.2335
					Managed	37.4	21.5
					Managed	38.603	25.0283
					Managed	38.603	25.0283
					Managed	35.7994	-3.55676
					Managed	38.2669	18.5694
					Managed	38.2669	18.5694
					Managed	38.8881	20.4449
					Managed	38.8881	20.4449
					Managed	38.8881	20.4449
					Managed	40	12
					Managed	44	9
					Managed	44	9
					Managed	41.1389	2.30576
					Managed	40	8
					Managed	44	9
					Managed	39.5	1
					Managed	39	18
					Managed	40	8
					Managed	44	9
					Managed	38	17
					Managed	36.8744	13.9463
					Managed	38.603	25.0283
					Managed	38.603	25.0283
					Managed	38.7909	11.5256
					Managed	38.7909	11.5256
					Managed	41.1389	2.30576
					Managed	40	12
					Managed	39.8429	24.3619
					Managed	36.8889	13.2958
					Managed	36.8889	13.2958
					Managed	35.8079	28.7335
					Managed	35.8079	28.7335
					Managed	38.63	0.690161
					Managed	36.3858	28.5542
					Managed	36.3858	28.5542
					Managed	35.8079	28.7335
					Managed	35.8079	28.7335
					Managed	38	17
					Managed	39.5	1
					Managed	40.7705	28.5379
					Managed	38.6427	17.5145
					Managed	38.5903	25.2785
					Managed	35.7576	22.4308
					Managed	35.7576	22.4308
					Managed	40.2317	11.6684
					Managed	40.049	18.9239
					Managed	36.4858	31.7191
					Managed	36.4858	31.7191
					Managed	40.6721	12.7945
					Managed	36.3565	27.534
					Managed	41.473	10.8092
					Managed	39.8429	24.3619
					Managed	39.8429	24.3619
					Managed	37.2767	24.0848
					Managed	44	9
					Managed	43.2363	8.86896
					Managed	36.5245	-3.66734
					Managed	36.5245	-3.66734
					Managed	36.9328	2.99408
					Managed	37.9904	18.5364
					Managed	38.8508	11.3608
					Managed	36.8671	13.4073
					Managed	38.6727	14.0839
					Managed	36.5589	31.1416
					Managed	36.5589	31.1416
					Managed	31.4054	29.1372
					Managed	37.0969	6.87725
					Managed	35.0673	24.3159
					Managed	35.0001	24.3962
					Managed	38.4097	25.2785
					Managed	31.4933	29.1076
					Managed	31.4933	29.1076
					Managed	36.8882	2.32939
					Managed	36.8882	2.32939
					Managed	37.1037	2.90244
					Managed	37.1037	2.90244
					Managed	35.5	21
					Managed	39.5	1
					Managed	35.7994	-3.55676
					Managed	31.5489	29.8211
					Managed	44	9
					Managed	38.8218	26.0476
					Managed	37.2808	5.89271
					Managed	35.4589	33.2328
					Managed	35.4589	33.2328
					Managed	38.8218	26.0476
					Managed	42	10.5
					Managed	37.1527	6.97031
					Managed	36.9702	13.5015
					Managed	38.8218	26.0476
					Managed	39.9089	24.6083
					Managed	40.19	24.63
					Managed	40.9822	11.2902
					Managed	35.7994	-3.55676
					Managed	38.8218	26.0476
					Managed	36.4429	-4.04352
					Managed	38.159	18.5474
					Managed	38.159	18.5474
					Managed	38.5551	20.4274
					Managed	39.8429	24.3619
					Managed	34.8513	24.5659
					Managed	34.663	33.6668
					Managed	36.4129	26.3357
					Managed	31.7072	29.7602
					Managed	31.7072	29.7602
					Managed	38.8083	17.5147
					Managed	38.8083	17.5147
					Managed	36.8306	13.5304
					Managed	38.2885	18.8166
					Managed	38.2885	18.8166
					Managed	40.2596	1.93743
					Managed	31.5124	29.8078
					Managed	40.2596	1.93743
					Managed	31.5124	29.8078
					Managed	37.0931	23.4914
					Managed	39.9619	12.3554
					Managed	39.9619	12.3554
					Managed	36.2875	31.3043
					Managed	36.2875	31.3043
					Managed	38.4243	25.182
					Managed	37.0381	23.2216
					Managed	37.0381	23.2216
					Managed	38.6113	25.1917
					Managed	38.6113	25.1917
					Managed	35.8079	28.7335
					Managed	39.8114	17.3354
					Managed	-35.7262	151.425
					Managed	-35.7262	151.425
					Managed	-20.7716	165.981
					Managed	-20.7716	165.981
					Managed	-37.1973	150.784
					Managed	-39.1654	149.099
					Managed	-21.105	165.833
					Managed	-21.105	165.833
					Managed	-21.105	165.833
					Managed	-21.0948	165.811
					Managed	-4.53506	152.575
					Managed	-4.79037	146.621
					Managed	-4.79037	146.621
					Managed	-4.79037	146.621
					Managed	-9.45872	159.207
					Managed	-4.53506	152.575
					Managed	-4.79037	146.621
					Managed	-4.79037	146.621
					Managed	-21.7085	165.106
					Managed	-21.023	166.107
					Managed	-21.023	166.107
					Managed	-21.7085	165.106
					Managed	-20.8383	166.003
					Managed	-20.8383	166.003
					Managed	-21.7085	165.106
					Managed	-21.7085	165.106
					Managed	-29.5332	153.961
					Managed	-21.7085	165.106
					Managed	-4.13396	147.775
					Managed	-21.7085	165.106
					Managed	-21.7085	165.106
					Managed	-21.7085	165.106
					Managed	-21.7085	165.106
					Managed	-21.7085	165.106
					Managed	-21.7085	165.106
					Managed	-33.6149	152.33
					Managed	-41.0122	170.574
					Managed	-41.0122	170.574
					Managed	-38.0039	172.314
					Managed	-31.8056	153.251
					Managed	-31.8056	153.251
					Managed	-21.7085	165.106
					Managed	-21.7085	165.106
					Managed	-21.7085	165.106
					Managed	-21.7085	165.106
					Managed	-21.7085	165.106
					Managed	-23.4	152.9
					Managed	-21.7085	165.106
					Managed	-31	153.301
					Managed	-31	153.301
					Managed	58.4487	10.1527
					Managed	58.4487	10.1527
					Managed	58.4487	10.1527
					Managed	58.2539	10.1502
					Managed	58.2539	10.1502
					Managed	56.6444	-11.6289
					Managed	56.6444	-11.6289
					Managed	56.6444	-11.6289
					Managed	56.6444	-11.6289
					Managed	56.6444	-11.6289
					Managed	56.6444	-11.6289
					Managed	56.6444	-11.6289
					Managed	56.6444	-11.6289
					Managed	56.6444	-11.6289
					Managed	56.6444	-11.6289
					Managed	56.6444	-11.6289
					Managed	56.6444	-11.6289
					Managed	56.6444	-11.6289
					Managed	56.6444	-11.6289
					Managed	56.6444	-11.6289
					Managed	56.6444	-11.6289
					Managed	56.6444	-11.6289
					Managed	56.6444	-11.6289
					Managed	56.6444	-11.6289
					Managed	56.6444	-11.6289
					Managed	56.6444	-11.6289
					Managed	56.6444	-11.6289
					Managed	56.6444	-11.6289
					Managed	56.6444	-11.6289
					Managed	56.6444	-11.6289
					Managed	56.6444	-11.6289
					Managed	45.2379	-3.23154
					Managed	56.6444	-11.6289
					Managed	56.6444	-11.6289
					Managed	56.6444	-11.6289
					Managed	56.6444	-11.6289
					Managed	56.6444	-11.6289
					Managed	56.6444	-11.6289
					Managed	56.6444	-11.6289
					Managed	45.2379	-3.23154
					Managed	45.2379	-3.23154
					Managed	45.2379	-3.23154
					Managed	37.6615	-16.0512
					Managed	37.6615	-16.0512
					Managed	43.7004	-9.27356
					Managed	58.5188	10.1322
					Managed	47.59	-12.7441
					Managed	47.59	-12.7441
					Managed	42.8004	-9.76965
					Managed	42.8004	-9.76965
					Managed	53.3332	-13.5
					Managed	58.5933	10.1707
					Managed	58.5933	10.1707
					Managed	57.1295	-11.743
					Managed	57.1295	-11.743
					Managed	54.5241	-10.8058
					Managed	54.5241	-10.8058
					Managed	48.0293	-12.5256
					Managed	48.0293	-12.5256
					Managed	43.3749	-9.4498
					Managed	43.3749	-9.4498
					Managed	43.3749	-9.4498
					Managed	43.3749	-9.4498
					Managed	43.3749	-9.4498
					Managed	45.4772	-3.69297
					Managed	45.4772	-3.69297
					Managed	45.4772	-3.69297
					Managed	44	-4
					Managed	43.7962	-3.91135
					Managed	45.2379	-3.23154
					Managed	45.3307	-3.38538
					Managed	43.9224	-5.29797
					Managed	43.9224	-5.29797
					Managed	43.9224	-5.29797
					Managed	43.7259	-8.89896
					Managed	43.9224	-5.29797
					Managed	43.7259	-8.89896
					Managed	43.9224	-5.29797
					Managed	43.9224	-5.29797
					Managed	43.9224	-5.29797
					Managed	43.7259	-8.89896
					Managed	43.7259	-8.89896
					Managed	43.9224	-5.29797
					Managed	43.7259	-8.89896
					Managed	43.7259	-8.89896
					Managed	43.7259	-8.89896
					Managed	43.7259	-8.89896
					Managed	38.4481	-10.2231
					Managed	38.4481	-10.2231
					Managed	38.4481	-10.2231
					Managed	38.4481	-10.2231
					Managed	43.8345	-6.23975
					Managed	43.8345	-6.23975
					Managed	43.32	-9.70853
					Managed	43.32	-9.70853
					Managed	53.3332	-13.4999
					Managed	38.2265	-9.19769
					Managed	38.2265	-9.19769
					Managed	56.9895	-11.9863
					Managed	56.9895	-11.9863
					Managed	54.5241	-10.8058
					Managed	39.3963	-10.0011
					Managed	37.8862	-9.80305
					Managed	37.8862	-9.80305
					Managed	43.8307	-4.94996
					Managed	43.8307	-4.94996
					Managed	37.6611	-9.17504
					Managed	37.6611	-9.17504
					Managed	36.6976	-8.44075
					Managed	45.2379	-3.23154
					Managed	45.2379	-3.23154
					Managed	49.9196	-12.3443
					Managed	44.1605	-4.36529
					Managed	39.4642	-10.0448
					Managed	38.7983	-27.8503
					Managed	38.7127	-27.6196
					Managed	32.8524	-16.5066
					Managed	38.7341	-27.8228
					Managed	38.8155	-27.8338
					Managed	38.8155	-27.8338
					Managed	32.8478	-16.8171
					Managed	38.8155	-27.8338
					Managed	38.412	-27.5317
					Managed	38.412	-27.5317
					Managed	21.8473	-76.5223
					Managed	21.49	-76.1047
					Managed	21.8473	-76.5223
					Managed	21.4618	-76.3537
					Managed	21.8473	-76.5223
					Managed	24.0038	-70.7069
					Managed	24.0038	-70.7069
					Managed	38.412	-27.5317
					Managed	38.412	-27.5317
					Managed	38.5711	-27.5427
					Managed	38.6526	-27.5811
					Managed	38.3646	-27.4164
					Managed	38.3646	-27.4164
					Managed	38.7983	-27.8503
					Managed	38.5625	-27.4823
					Managed	38.5625	-27.4823
					Managed	38.4464	-27.4438
					Managed	38.4464	-27.4438
					Managed	21.8473	-76.5223
					Managed	39.0095	-29.4072
					Managed	32.8524	-16.6274
					Managed	38.0062	-25.6174
					Managed	38.0062	-25.6174
					Managed	21.0933	-157.451
					Managed	23.767	-165.567
					Managed	23.767	-165.567
					Managed	23.767	-165.567
					Managed	23.767	-165.567
					Managed	23.767	-165.567
					Managed	21.777	-158.01
					Managed	21.8052	-159.849
					Managed	21.38	-156.533
					Managed	21.38	-156.533
					Managed	17.5986	145.363
					Managed	21.8052	-159.849
					Managed	21.38	-156.533
					Managed	21.38	-156.533
					Managed	17.5986	145.363
					Managed	21.8549	-159.154
					Managed	21.8549	-159.154
					Managed	7.23483	134.583
					Managed	20.9702	-157.357
					Managed	22.3667	121.829
					Managed	22.3667	121.829
					Managed	22.8434	122.081
					Managed	22.8434	122.081
					Managed	17.5986	145.363
					Managed	20.8316	-157.56
					Managed	20.8316	-157.56
					Managed	23.9697	-166.882
					Managed	23.9697	-166.882
					Managed	17.5986	145.363
					Managed	21.8549	-159.154
					Managed	17.5986	145.363
					Managed	17.5986	145.363
					Managed	21.2	-158
					Managed	21.2138	-157.967
					Managed	17.5986	145.363
					Managed	17.5986	145.363
					Managed	21.1035	-157.528
					Managed	21.8549	-159.154
					Managed	21.0061	-157.5
					Managed	23.318	-165.038
					Managed	21.12	-157.59
					Managed	17.5986	145.363
					Managed	17.5986	145.363
					Managed	17.5986	145.363
					Managed	21.8549	-159.154
					Managed	13.3839	144.881
					Managed	21.2	-158
					Managed	21.001	-157.511
					Managed	21.001	-157.511
					Managed	21.1342	-157.539
					Managed	22.3278	120.167
					Managed	22.3278	120.167
					Managed	21.2138	-157.967
					Managed	21.0933	-157.517
					Managed	20.7787	-157.157
					Managed	20.7787	-157.157
					Managed	42.7561	173.71
					Managed	19.7298	38.7898
					Managed	20.0507	38.6191
					Managed	20.0507	38.6191
					Managed	22.0294	37.4017
					Managed	22.0294	37.4017
					Managed	26.2028	34.8631
					Managed	28.6597	34.6827
					Managed	28.6597	34.6827
					Managed	28.6597	34.6827
					Managed	28.6597	34.6827
					Managed	28.6597	34.6827
					Managed	25.9426	35.3188
					Managed	20.0507	38.6191
					Managed	20.0507	38.6191
					Managed	21.5	39
					Managed	38.7741	134.297
					Managed	36.6848	135.354
					Managed	36.6848	135.354
					Managed	39.2509	133.814
					Managed	39.2509	133.814
					Managed	39.2509	133.814
					Managed	39.2509	133.814
					Managed	39.2509	133.814
					Managed	39.2509	133.814
					Managed	39.9773	138.815
					Managed	42.0683	138.846
					Managed	37.5999	138.168
					Managed	44.5	137
					Managed	25	59
					Managed	12.3179	47.1417
					Managed	19	59
					Managed	12.3179	47.1417
					Managed	12.4681	47.0976
					Managed	12.3179	47.1417
					Managed	12.4681	47.0976
					Managed	12.3716	47.1747
					Managed	12.4681	47.0976
					Managed	14.7132	63.0032
					Managed	12.3179	47.1417
					Managed	13	47
					Managed	12.3179	47.1417
					Managed	16.2454	55.426
					Managed	16.2454	55.426
					Managed	12	43.5
					Managed	12.5217	47.4054
					Managed	12.3179	47.1417
					Managed	24.7112	65.9994
					Managed	12.4681	47.0976
					Managed	24.94	64.38
					Managed	12.4681	47.0976
					Managed	12.3179	47.1417
					Managed	13	47
					Managed	19	59
					Managed	19	59
					Managed	19	59
					Managed	25.1482	58.8347
					Managed	17.0312	60.542
					Managed	25.2445	58.4708
					Managed	12.4681	47.0976
					Managed	12.3179	47.1417
					Managed	24.4115	65.0985
					Managed	24.4115	65.0985
					Managed	24.4115	65.0985
					Managed	24.4115	65.0985
					Managed	24.4115	65.0985
					Managed	13	47
					Managed	12.2857	47.1088
					Managed	12.3179	47.1417
					Managed	13	47
					Managed	12.2857	47.1088
					Managed	13	47
					Managed	12.2857	47.1088
					Managed	12.3179	47.1417
					Managed	22.1283	61.7727
					Managed	13	47
					Managed	12.2857	47.1088
					Managed	12.3179	47.1417
					Managed	12.2857	47.1088
					Managed	19.3882	58.4352
					Managed	-16.8437	-38.673
					Managed	-16.5327	-37.5728
					Managed	-25.4173	-44.2605
					Managed	-25.4173	-44.2605
					Managed	-25.4173	-44.2605
					Managed	-17.6589	-36.7134
					Managed	-17.6589	-36.7134
					Managed	-25.4173	-44.2605
					Managed	-25.4173	-44.2605
					Managed	-26.5833	-45.5009
					Managed	-16.8437	-38.673
					Managed	-16.8437	-38.673
					Managed	-29.9981	-48.0436
					Managed	-27.295	-46.0512
					Managed	-27.295	-46.0512
					Managed	-25.4173	-44.2605
					Managed	-25.4173	-44.2605
					Managed	-27.295	-46.0512
					Managed	-27.295	-46.0512
					Managed	-27.295	-46.0512
					Managed	-27.295	-46.0512
					Managed	-25.4173	-44.2605
					Managed	-25.4173	-44.2605
					Managed	-29.2692	-46.5987
					Managed	-29.2692	-46.5987
					Managed	-29.4066	-48.1259
					Managed	-29.4066	-48.1259
					Managed	-29.4066	-48.1259
					Managed	-25.4173	-44.2605
					Managed	-25.4173	-44.2605
					Managed	-25.4173	-44.2605
					Managed	-25.4173	-44.2605
					Managed	-31.4417	-49.6219
					Managed	-31.4417	-49.6219
					Managed	-25.4173	-44.2605
					Managed	-20.0262	-39.5389
					Managed	-24.7739	-42.8659
					Managed	-20.5208	-38.3059
					Managed	-24.8621	-44.636
					Managed	-25.4173	-44.2605
					Managed	-25.4173	-44.2605
					Managed	-16.5767	-147.476
					Managed	-14.2521	-170.134
					Managed	-16.5767	-147.476
					Managed	-16.5767	-147.476
					Managed	-16.5767	-147.476
					Managed	-16.5767	-147.476
					Managed	-16.5767	-147.476
					Managed	-14.5	-170.8
					Managed	-16.5767	-147.476
					Managed	-16.5767	-147.476
					Managed	-16.5767	-147.476
					Managed	-9.12756	-139.69
					Managed	-16.5767	-147.476
					Managed	-39.8133	177.917
					Managed	-16.5767	-147.476
					Managed	-37.5	177
					Managed	-17.0155	178.141
					Managed	-16.5767	-147.476
					Managed	-16.5767	-147.476
					Managed	-37.5	177
					Managed	-37.5	177
					Managed	-16.7638	167.454
					Managed	-16.8934	167.952
					Managed	-20.6067	-174.871
					Managed	-16.7638	167.454
					Managed	-16.5767	-147.476
					Managed	-17.3787	-143.428
					Managed	-14.2581	-170.254
					Managed	-14.2581	-170.254
					Managed	-16.7638	167.454
					Managed	-16.7638	167.454
					Managed	-16.7638	167.454
					Managed	-16.7638	167.454
					Managed	-18.0846	168.223
					Managed	-36	176
					Managed	-16.5767	-147.476
					Managed	-37	-145
					Managed	-4.94633	-144.515
					Managed	-16.5767	-147.476
					Managed	-17.3787	-143.428
					Managed	-16.5767	-147.476
					Managed	-16.5767	-147.476
					Managed	-16.5767	-147.476
					Managed	-16.5767	-147.476
					Managed	-16.5767	-147.476
					Managed	-16.5767	-147.476
					Managed	-37.5	177
					Managed	12.9889	113.728
					Managed	17	112
					Managed	20.5754	115.84
					Managed	-51.2689	-77.1735
					Managed	-51.2689	-77.1735
					Managed	-49.356	168.064
					Managed	-49.356	168.064
					Managed	-45.2266	-75.9923
					Managed	-45.2266	-75.9923
					Managed	49.6614	-52.7467
					Managed	61.2649	-9.29111
					Managed	64.3303	9.4243
					Managed	61.2649	-9.29111
					Managed	63.2203	-16.7878
					Managed	63.2203	-16.7878
					Managed	55.6299	-59.04
					Managed	55.6299	-59.04
					Managed	59.2748	-43.746
					Managed	59.2748	-43.746
					Managed	49.6614	-52.7467
					Managed	49.6614	-52.7467
					Managed	49.6614	-52.7467
					Managed	49.6614	-52.7467
					Managed	49.6614	-52.7467
					Managed	49.6614	-52.7467
					Managed	49.6614	-52.7467
					Managed	49.6614	-52.7467
					Managed	49.6614	-52.7467
					Managed	61.2649	-9.29111
					Managed	61.2649	-9.29111
					Managed	61.2649	-9.29111
					Managed	61.2649	-9.29111
					Managed	61.2649	-9.29111
					Managed	61.2649	-9.29111
					Managed	61.2649	-9.29111
					Managed	61.2649	-9.29111
					Managed	50.4962	-54.4884
					Managed	50.4962	-54.4884
					Managed	49.1827	-49.1957
					Managed	49.1827	-49.1957
					Managed	50.7565	-50.9143
					Managed	50.7565	-50.9143
					Managed	52.8582	-51.1945
					Managed	52.8582	-51.1945
					Managed	61.2649	-9.29111
					Managed	61.2649	-9.29111
					Managed	61.2649	-9.29111
					Managed	61.9998	-35.0006
					Managed	61.9998	-35.0006
					Managed	61.9998	-35.0006
					Managed	61.9998	-35.0006
					Managed	61.9998	-35.0006
					Managed	61.2649	-9.29111
					Managed	57.7819	-177.966
					Managed	57.7819	-177.966
					Managed	57.7819	-177.966
					Managed	57.7819	-177.966
					Managed	58.8006	-145.748
					Managed	58.8006	-145.748
					Managed	52.2821	159.461
					Managed	52.2821	159.461
					Managed	50.1452	154.592
					Managed	55.3604	163.111
					Managed	55.3604	163.111
					Managed	55.3604	163.111
					Managed	55.3604	163.111
					Managed	55.3604	163.111
					Managed	55.3604	163.111
					Managed	55.5412	163.203
					Managed	55.5412	163.203
					Managed	55.5412	163.203
					Managed	58.1084	-175.153
					Managed	54.8849	-136.293
					Managed	54.8849	-136.293
					Managed	58.1084	-175.153
					Managed	58.5276	-145.259
					Managed	46.82	151.089
					Managed	46.82	151.089
					Managed	58.1084	-175.153
					Managed	58.1084	-175.153
					Managed	58.5159	-145.12
					Managed	58.5159	-145.12
					Managed	58.1084	-175.153
					Managed	58.1084	-175.153
					Managed	56.2511	-177.614
					Managed	51.0269	-130.61
					Managed	41.1437	148.842
					Managed	59.3703	-144.922
					Managed	59.3703	-144.922
					Managed	59.2476	-146.295
					Managed	59.2476	-146.295
					Managed	45.9778	148.067
					Managed	45.9778	148.067
					Managed	49.1206	153.582
					Managed	49.1206	153.582
					Managed	49.1206	153.582
					Managed	49.1206	153.582
					Managed	49.3215	155.691
					Managed	49.3215	155.691
					Managed	-41.565	176.069
					Managed	-41.565	176.069
					Managed	-35.0693	130.784
					Managed	-45.9762	171.082
					Managed	-45.9762	171.082
					Managed	-35.0693	130.784
					Managed	-43.0352	169.46
					Managed	-43.0352	169.46
					Managed	-43.0352	169.46
					Managed	-43.0352	169.46
					Managed	-47.4677	166.674
					Managed	-47.4677	166.674
					Managed	-43.7329	177.672
					Managed	-43.7329	177.672
					Managed	-48.5707	179
					Managed	-43.875	177.537
					Managed	-43.875	177.537
					Managed	-48.5707	179
					Managed	-45.1448	174.112
					Managed	-45.1448	174.112
					Managed	-45.1448	174.112
					Managed	-45.1448	174.112
					Managed	-35.0693	130.784
					Managed	-43.7476	177.987
					Managed	-43.7476	177.987
					Managed	-43.5	169
					Managed	-43.3875	179.996
					Managed	-43.3875	179.996
					Managed	66.873	-20.8058
					Managed	66.873	-20.8058
					Managed	66.604	-19.5753
					Managed	59.6165	-44.2854
					Managed	60.2013	-46.2544
					Managed	59.768	-45.8087
					Managed	59.768	-45.8087
					Managed	59.768	-45.8087
					Managed	59.768	-45.8087
					Managed	59.768	-45.8087
					Managed	59.768	-45.8087
					Managed	59.768	-45.8087
					Managed	59.768	-45.8087
					Managed	59.768	-45.8087
					Managed	59.768	-45.8087
					Managed	59.768	-45.8087
					Managed	59.768	-45.8087
					Managed	59.768	-45.8087
					Managed	59.768	-45.8087
					Managed	59.768	-45.8087
					Managed	59.768	-45.8087
					Managed	59.768	-45.8087
					Managed	59.768	-45.8087
					Managed	59.768	-45.8087
					Managed	59.768	-45.8087
					Managed	59.768	-45.8087
					Managed	59.768	-45.8087
					Managed	66.2916	-54.2606
					Managed	46.8968	-52.4041
					Managed	46.8968	-52.4041
					Managed	48.1854	-53.8092
					Managed	48.1854	-53.8092
					Managed	47.991	-53.5035
					Managed	50.1723	-54.8398
					Managed	50.1723	-54.8398
					Managed	49.5605	-53.5467
					Managed	66.2454	-67.5379
					Managed	66.2454	-67.5379
					Managed	66.2454	-67.5379
					Managed	66.5621	-67.4266
					Managed	66.5621	-67.4266
					Managed	66.5621	-67.4266
					Managed	70.9177	-151.117
					Managed	69.1699	-164.451
					Managed	69.1699	-164.451
					Managed	71.0665	-163.309
					Managed	69.1699	-164.451
					Managed	69.1699	-164.451
					Managed	74.1489	81.2899
					Managed	74.1489	81.2899
					Managed	74.1489	81.2899
					Managed	74.1489	81.2899
					Managed	74.1489	81.2899
					Managed	74.1489	81.2899
					Managed	74.1489	81.2899
					Managed	74.3834	18.8254
					Managed	74.3834	18.8254
					Managed	69.7546	41.5079
					Managed	70.7057	48.715
					Managed	70.7057	48.715
					Managed	64.0511	37.3759
					Managed	66.6476	-20.3663
					Managed	63.5033	-17.2682
					Managed	63.3326	-17.208
					Managed	63.3326	-17.208
					Managed	63.3326	-17.208
					Managed	63.3326	-17.208
					Managed	63.3326	-17.208
					Managed	63.3326	-17.208
					Managed	63.3658	-21.399
					Managed	66.4502	-21.1468
					Managed	66.4502	-21.1468
					Managed	61.9792	-6.33454
					Managed	61.9792	-6.33454
					Managed	62.0386	-6.52409
					Managed	62.0386	-6.52409
					Managed	61.9803	-7.11927
					Managed	61.9803	-7.11927
					Managed	61.8802	-7.10547
					Managed	61.8802	-7.10547
					Managed	62.8823	5.76377
					Managed	62.8823	5.76377
					Managed	62.8823	5.76377
					Managed	62.8823	5.76377
					Managed	62.8823	5.76377
					Managed	62.8823	5.76377
					Managed	62.8823	5.76377
					Managed	65.2592	10.1866
					Managed	65.2592	10.1866
					Managed	68.8926	37.5592
					Managed	69.4114	18.448
					Managed	69.4114	18.448
					Managed	69.3947	18.5051
					Managed	69.3947	18.5051
					Managed	69.3947	18.5051
					Managed	69.3947	18.5051
					Managed	70.4834	20.5021
					Managed	70.4834	20.5021
					Managed	69.4114	18.448
					Managed	69.4114	18.448
					Managed	69.4114	18.448
					Managed	55.5608	16.9838
					Managed	55.5608	16.9838
					Managed	55.5608	16.9838
					Managed	55.5608	16.9838
					Managed	55.5608	16.9838
					Managed	55.5608	16.9838
					Managed	55.5608	16.9838
					Managed	58.0878	17.465
					Managed	58.0878	17.465
					Managed	58.505	19.8945
					Managed	58.505	19.8945
					Managed	59.1601	20.3996
					Managed	59.1601	20.3996
					Managed	59.1601	20.3996
					Managed	59.1601	20.3996
					Managed	54.6664	13.5789
					Managed	57.5127	17.5324
					Managed	57.5127	17.5324
					Managed	55.4179	15.9652
					Managed	55.4179	15.9652
					Managed	55.4179	15.9652
					Managed	55.4179	15.9652
					Managed	55.4179	15.9652
					Managed	55.4179	15.9652
					Managed	55.4179	15.9652
					Managed	55.4179	15.9652
					Managed	58.5057	19.9895
					Managed	58.5057	19.9895
					Managed	58.5057	19.9895
					Managed	58.5057	19.9895
					Managed	58.5057	19.9895
					Managed	58.5057	19.9895
					Managed	58.5057	19.9895
					Managed	58.5057	19.9895
					Managed	57.5357	18.9392
					Managed	55.9533	18.814
					Managed	55.9533	18.814
					Managed	58.6868	20.1533
					Managed	58.6868	20.1533
					Managed	58.6868	20.1533
					Managed	55.6298	20.8676
					Managed	55.0268	14.8449
					Managed	55.6357	17.7362
					Managed	55.7775	18.4226
					Managed	58.7491	19.9831
					Managed	56.7231	17.231
					Managed	56.7231	17.231
					Managed	54.918	13.2864
					Managed	55.2865	19.1694
					Managed	55.2865	19.1694
					Managed	53.0781	2.40579
					Managed	50.8161	-1.00439
					Managed	56.0768	3.38245
					Managed	55.2747	-0.540293
					Managed	55.2747	-0.540293
					Managed	54	8
					Managed	55.798	2.69421
					Managed	50.5	0
					Managed	56	3
					Managed	56.4853	3.02309
					Managed	56.4853	3.02309
					Managed	53.0958	5.05346
					Managed	53.0958	5.05346
					Managed	53.0958	5.05346
					Managed	53.0958	5.05346
					Managed	52.9647	3.06583
					Managed	52.9647	3.06583
					Managed	52.9647	3.06583
					Managed	52.9647	3.06583
					Managed	52.9647	3.06583
					Managed	52.9647	3.06583
					Managed	52.9647	3.06583
					Managed	52.9647	3.06583
					Managed	52.9647	3.06583
					Managed	52.9647	3.06583
					Managed	52.9647	3.06583
					Managed	52.9647	3.06583
					Managed	52.9647	3.06583
					Managed	55.8293	3.33114
					Managed	55.8293	3.33114
					Managed	55.8293	3.33114
					Managed	55.8293	3.33114
					Managed	59.5361	1.73308
					Managed	54.3649	10.1749
					Managed	56.0768	3.38245
					Managed	56.3643	3.46383
					Managed	56.3643	3.46383
					Managed	56.3643	3.46383
					Managed	56.3643	3.46383
					Managed	56.3643	3.46383
					Managed	56.3643	3.46383
					Managed	56.3643	3.46383
					Managed	56.3643	3.46383
					Managed	56.3643	3.46383
					Managed	56.3643	3.46383
					Managed	56.3643	3.46383
					Managed	56.3643	3.46383
					Managed	56.3643	3.46383
					Managed	56.3643	3.46383
					Managed	56.3643	3.46383
					Managed	56.3643	3.46383
					Managed	56.3643	3.46383
					Managed	56.3643	3.46383
					Managed	56.3643	3.46383
					Managed	56.3643	3.46383
					Managed	56.3643	3.46383
					Managed	54.0786	8.32259
					Managed	54.0786	8.32259
					Managed	57.5714	6.22508
					Managed	56.8462	11.5737
					Managed	57.5714	6.22508
					Managed	56.8462	11.5737
					Managed	59.4149	1.23131
					Managed	59.4149	1.23131
					Managed	59.4149	1.23131
					Managed	59.4149	1.23131
					Managed	59.4149	1.23131
					Managed	59.4149	1.23131
					Managed	59.4149	1.23131
					Managed	59.4149	1.23131
					Managed	59.4149	1.23131
					Managed	59.4149	1.23131
					Managed	59.4149	1.23131
					Managed	59.4149	1.23131
					Managed	59.4149	1.23131
					Managed	59.4149	1.23131
					Managed	59.4149	1.23131
					Managed	59.4149	1.23131
					Managed	59.4149	1.23131
					Managed	59.4149	1.23131
					Managed	59.4149	1.23131
					Managed	59.4149	1.23131
					Managed	59.4149	1.23131
					Managed	59.4149	1.23131
					Managed	59.4149	1.23131
					Managed	59.4149	1.23131
					Managed	59.4149	1.23131
					Managed	59.4149	1.23131
					Managed	59.4149	1.23131
					Managed	59.4149	1.23131
					Managed	59.4149	1.23131
					Managed	59.4149	1.23131
					Managed	59.4149	1.23131
					Managed	59.4149	1.23131
					Managed	59.4149	1.23131
					Managed	59.4149	1.23131
					Managed	59.4149	1.23131
					Managed	59.4149	1.23131
					Managed	59.4149	1.23131
					Managed	59.4149	1.23131
					Managed	54.2822	3.46788
					Managed	54.2822	3.46788
					Managed	54.2822	3.46788
					Managed	54.2822	3.46788
					Managed	54.2822	3.46788
					Managed	54.2822	3.46788
					Managed	54.2822	3.46788
					Managed	54.2822	3.46788
					Managed	54.2822	3.46788
					Managed	54.2822	3.46788
					Managed	54.2822	3.46788
					Managed	54.2822	3.46788
					Managed	54.2822	3.46788
					Managed	54.2822	3.46788
					Managed	54.2822	3.46788
					Managed	54.2822	3.46788
					Managed	54.2822	3.46788
					Managed	54.2822	3.46788
					Managed	54.2822	3.46788
					Managed	54.2822	3.46788
					Managed	54.2822	3.46788
					Managed	54.2822	3.46788
					Managed	54.2822	3.46788
					Managed	54.2822	3.46788
					Managed	54.2822	3.46788
					Managed	54.2822	3.46788
					Managed	54.2822	3.46788
					Managed	54.2822	3.46788
					Managed	54.2822	3.46788
					Managed	54.2822	3.46788
					Managed	54.2822	3.46788
					Managed	54.2822	3.46788
					Managed	54.2822	3.46788
					Managed	54.2822	3.46788
					Managed	54.2822	3.46788
					Managed	54.2822	3.46788
					Managed	54.2822	3.46788
					Managed	54.2822	3.46788
					Managed	54.2822	3.46788
					Managed	54.2822	3.46788
					Managed	54.2822	3.46788
					Managed	55.8293	3.33114
					Managed	55.8293	3.33114
					Managed	50.4875	-1.7441
					Managed	56.0768	3.38245
					Managed	54.0786	8.32259
					Managed	54.0786	8.32259
					Managed	54.2822	3.46788
					Managed	54.2822	3.46788
					Managed	54.2822	3.46788
					Managed	54.2822	3.46788
					Managed	54.2822	3.46788
					Managed	54.2822	3.46788
					Managed	54.2822	3.46788
					Managed	54.2822	3.46788
					Managed	54.2822	3.46788
					Managed	54.2822	3.46788
					Managed	54.2822	3.46788
					Managed	54.2822	3.46788
					Managed	54.2822	3.46788
					Managed	54.2822	3.46788
					Managed	54.2822	3.46788
					Managed	54.2822	3.46788
					Managed	54.2822	3.46788
					Managed	54.2822	3.46788
					Managed	54.2822	3.46788
					Managed	54.2822	3.46788
					Managed	54.2822	3.46788
					Managed	54.2822	3.46788
					Managed	54.2822	3.46788
					Managed	59.4149	1.23131
					Managed	59.4149	1.23131
					Managed	59.4149	1.23131
					Managed	59.4149	1.23131
					Managed	59.4149	1.23131
					Managed	59.4149	1.23131
					Managed	59.4149	1.23131
					Managed	59.4149	1.23131
					Managed	59.4149	1.23131
					Managed	59.4149	1.23131
					Managed	59.4149	1.23131
					Managed	59.4149	1.23131
					Managed	59.4149	1.23131
					Managed	59.4149	1.23131
					Managed	59.4149	1.23131
					Managed	59.4149	1.23131
					Managed	59.4149	1.23131
					Managed	59.4149	1.23131
					Managed	59.4149	1.23131
					Managed	59.4149	1.23131
					Managed	54.3645	10.1767
					Managed	54.3645	10.1767
					Managed	53.0958	5.05346
					Managed	53.0958	5.05346
					Managed	53.0958	5.05346
					Managed	53.0958	5.05346
					Managed	54.3645	10.1767
					Managed	54.3645	10.1767
					Managed	55.8293	3.33114
					Managed	55.8293	3.33114
					Managed	52.7878	2.70985
					Managed	52.7878	2.70985
					Managed	55.8293	3.33114
					Managed	54.4099	11.6546
					Managed	54.4099	11.6546
					Managed	52.1313	2.66191
					Managed	57.6743	8.49132
					Managed	56.0768	3.38245
					Managed	54.0786	8.32259
					Managed	54.0786	8.32259
					Managed	56.1001	3.55708
					Managed	56.1001	3.55708
					Managed	56.1001	3.55708
					Managed	56.1001	3.55708
					Managed	55.8293	3.33114
					Managed	55.8293	3.33114
					Managed	55.8293	3.33114
					Managed	57.6743	8.49132
					Managed	59.1115	1.66731
					Managed	59.1115	1.66731
					Managed	59.1115	1.66731
					Managed	59.1115	1.66731
					Managed	59.1115	1.66731
					Managed	59.1115	1.66731
					Managed	59.1115	1.66731
					Managed	59.1115	1.66731
					Managed	59.1115	1.66731
					Managed	59.1115	1.66731
					Managed	56.0768	3.38245
					Managed	55.8602	3.57745
					Managed	55.8602	3.57745
					Managed	55.8602	3.57745
					Managed	55.8602	3.57745
					Managed	55.8602	3.57745
					Managed	55.8602	3.57745
					Managed	55.8602	3.57745
					Managed	55.8602	3.57745
					Managed	55.8602	3.57745
					Managed	55.8602	3.57745
					Managed	55.8602	3.57745
					Managed	55.8602	3.57745
					Managed	55.8602	3.57745
					Managed	55.8602	3.57745
					Managed	55.8602	3.57745
					Managed	55.8602	3.57745
					Managed	55.8602	3.57745
					Managed	55.8602	3.57745
					Managed	55.8602	3.57745
					Managed	55.8602	3.57745
					Managed	55.8602	3.57745
					Managed	55.8602	3.57745
					Managed	55.8602	3.57745
					Managed	55.8602	3.57745
					Managed	55.8602	3.57745
					Managed	55.8602	3.57745
					Managed	55.8602	3.57745
					Managed	55.8602	3.57745
					Managed	55.8602	3.57745
					Managed	55.8602	3.57745
					Managed	55.8602	3.57745
					Managed	55.8602	3.57745
					Managed	55.8602	3.57745
					Managed	55.8602	3.57745
					Managed	55.8293	3.33114
					Managed	55.8293	3.33114
					Managed	55.8293	3.33114
					Managed	55.8293	3.33114
					Managed	55.8293	3.33114
					Managed	55.8293	3.33114
					Managed	55.8293	3.33114
					Managed	55.8293	3.33114
					Managed	55.8293	3.33114
					Managed	55.8293	3.33114
					Managed	55.8293	3.33114
					Managed	55.8293	3.33114
					Managed	55.8293	3.33114
					Managed	55.8293	3.33114
					Managed	55.8293	3.33114
					Managed	55.8293	3.33114
					Managed	55.8293	3.33114
					Managed	55.8293	3.33114
					Managed	55.8293	3.33114
					Managed	55.8293	3.33114
					Managed	55.8293	3.33114
					Managed	55.8293	3.33114
					Managed	55.8293	3.33114
					Managed	55.8293	3.33114
					Managed	55.8293	3.33114
					Managed	55.8293	3.33114
					Managed	55.8293	3.33114
					Managed	55.8293	3.33114
					Managed	55.8293	3.33114
					Managed	55.8293	3.33114
					Managed	55.8293	3.33114
					Managed	55.8293	3.33114
					Managed	55.8293	3.33114
					Managed	55.8293	3.33114
					Managed	55.8293	3.33114
					Managed	55.8293	3.33114
					Managed	55.8293	3.33114
					Managed	55.8293	3.33114
					Managed	55.8293	3.33114
					Managed	55.8293	3.33114
					Managed	55.8293	3.33114
					Managed	55.8293	3.33114
					Managed	55.8293	3.33114
					Managed	55.8293	3.33114
					Managed	55.8293	3.33114
					Managed	55.8293	3.33114
					Managed	55.8293	3.33114
					Managed	55.8293	3.33114
					Managed	55.8293	3.33114
					Managed	55.8293	3.33114
					Managed	55.8293	3.33114
					Managed	55.8293	3.33114
					Managed	55.8293	3.33114
					Managed	55.8293	3.33114
					Managed	55.8293	3.33114
					Managed	55.8293	3.33114
					Managed	55.8293	3.33114
					Managed	55.8293	3.33114
					Managed	55.8293	3.33114
					Managed	55.8293	3.33114
					Managed	55.8293	3.33114
					Managed	55.8293	3.33114
					Managed	55.8293	3.33114
					Managed	55.8293	3.33114
					Managed	55.8293	3.33114
					Managed	55.8293	3.33114
					Managed	55.8293	3.33114
					Managed	55.8293	3.33114
					Managed	55.8293	3.33114
					Managed	55.8293	3.33114
					Managed	55.8293	3.33114
					Managed	55.8293	3.33114
					Managed	55.8293	3.33114
					Managed	55.8293	3.33114
					Managed	55.8293	3.33114
					Managed	55.8293	3.33114
					Managed	55.8293	3.33114
					Managed	57.6743	8.49132
					Managed	56.0768	3.38245
					Managed	57.6743	8.49132
					Managed	56.0768	3.38245
					Managed	55.8293	3.33114
					Managed	55.8293	3.33114
					Managed	56.0768	3.38245
					Managed	55.2	11
					Managed	57.4607	7.5544
					Managed	60.336	3.1831
[truncated: 5,685 more rows]

## Sheet: Fig. 5
Figure 5. Effects of temperature across managed, unmanaged, and unfished species.
Management	Median	Lower CI	Upper CI	CI Width			Management	Sea surface temperature	Median	Lower CI	Upper CI
Managed	0.000105707	-0.00183891	0.0020284	0.5			Managed	-1.76564	3.25605	2.62677	3.9857
Unfished	0.0401787	0.0251964	0.0584834	0.5			Managed	-0.765643	3.25554	2.62663	3.98691
Unmanaged	0.0228813	0.0179984	0.0283132	0.5			Managed	0.234357	3.25541	2.61907	3.97881
Managed	0.000105707	-0.00449446	0.00504004	0.9			Managed	1.23436	3.25566	2.62289	3.98307
Unfished	0.0401787	-0.00076354	0.0810627	0.9			Managed	2.23436	3.2552	2.6219	3.98208
Unmanaged	0.0228813	0.00991082	0.0354948	0.9			Managed	3.23436	3.25609	2.60558	3.9698
							Managed	4.23436	3.25615	2.60459	3.96882
							Managed	5.23436	3.25599	2.60727	3.97053
							Managed	6.23436	3.25614	2.62315	3.98624
							Managed	7.23436	3.25619	2.60265	3.96525
							Managed	8.23436	3.25579	2.60437	3.96644
							Managed	9.23436	3.2554	2.60819	3.97124
							Managed	10.2344	3.25519	2.6064	3.96903
							Managed	11.2344	3.25439	2.60728	3.96978
							Managed	12.2344	3.25493	2.598	3.95975
							Managed	13.2344	3.25507	2.60795	3.97161
							Managed	14.2344	3.25501	2.5999	3.95957
							Managed	15.2344	3.25525	2.60341	3.96168
							Managed	16.2344	3.25513	2.60409	3.96198
							Managed	17.2344	3.25532	2.60595	3.96482
							Managed	18.2344	3.25491	2.60709	3.9647
							Managed	19.2344	3.25471	2.60787	3.96436
							Managed	20.2344	3.25506	2.6085	3.9652
							Managed	21.2344	3.25515	2.61097	3.96877
							Managed	22.2344	3.25559	2.61005	3.96747
							Managed	23.2344	3.25601	2.60948	3.96781
							Managed	24.2344	3.25595	2.60944	3.96747
							Managed	25.2344	3.25596	2.61144	3.97041
							Managed	26.2344	3.25605	2.61226	3.9715
							Managed	27.2344	3.25634	2.60764	3.96446
							Managed	28.2344	3.25613	2.60712	3.96444
							Managed	29.2344	3.25617	2.60863	3.96551
							Unfished	-1.76564	2.76145	2.09668	3.43503
							Unfished	-0.765643	2.77669	2.14945	3.4798
							Unfished	0.234357	2.79208	2.15481	3.48002
							Unfished	1.23436	2.80682	2.17483	3.49455
							Unfished	2.23436	2.82239	2.20429	3.51599
							Unfished	3.23436	2.83772	2.21711	3.52034
							Unfished	4.23436	2.85501	2.23476	3.52871
							Unfished	5.23436	2.87173	2.25153	3.5391
							Unfished	6.23436	2.88788	2.2671	3.55075
							Unfished	7.23436	2.90348	2.27018	3.5531
							Unfished	8.23436	2.91664	2.29883	3.57814
							Unfished	9.23436	2.93343	2.331	3.60991
							Unfished	10.2344	2.94913	2.31842	3.59581
							Unfished	11.2344	2.96541	2.34506	3.62116
							Unfished	12.2344	2.98213	2.36949	3.646
							Unfished	13.2344	2.99864	2.38245	3.65796
							Unfished	14.2344	3.01665	2.4069	3.68841
							Unfished	15.2344	3.03383	2.41108	3.69358
							Unfished	16.2344	3.05008	2.42448	3.71199
							Unfished	17.2344	3.06748	2.43802	3.73357
							Unfished	18.2344	3.0839	2.44	3.74635
							Unfished	19.2344	3.09872	2.45025	3.76321
							Unfished	20.2344	3.11491	2.49358	3.81967
							Unfished	21.2344	3.13108	2.50379	3.8397
							Unfished	22.2344	3.14888	2.53343	3.87805
							Unfished	23.2344	3.16551	2.5162	3.87084
							Unfished	24.2344	3.18256	2.53231	3.89927
							Unfished	25.2344	3.20076	2.54539	3.92254
							Unfished	26.2344	3.21943	2.55902	3.95293
							Unfished	27.2344	3.23719	2.56516	3.97699
							Unfished	28.2344	3.25378	2.58304	4.01185
							Unfished	29.2344	3.27177	2.59498	4.04098
							Unmanaged	-1.76564	2.90316	2.3018	3.52541
							Unmanaged	-0.765643	2.9122	2.32532	3.55489
							Unmanaged	0.234357	2.92199	2.33321	3.56384
							Unmanaged	1.23436	2.93112	2.34346	3.57509
							Unmanaged	2.23436	2.94028	2.34669	3.57846
							Unmanaged	3.23436	2.94935	2.35958	3.59541
							Unmanaged	4.23436	2.95835	2.36379	3.6014
							Unmanaged	5.23436	2.96707	2.36669	3.60847
							Unmanaged	6.23436	2.97569	2.35906	3.60044
							Unmanaged	7.23436	2.98524	2.3694	3.61091
							Unmanaged	8.23436	2.99477	2.38275	3.62799
							Unmanaged	9.23436	3.00433	2.38575	3.63414
							Unmanaged	10.2344	3.01328	2.39927	3.65144
							Unmanaged	11.2344	3.0221	2.41425	3.66977
							Unmanaged	12.2344	3.03129	2.41474	3.67251
							Unmanaged	13.2344	3.04063	2.41922	3.67847
							Unmanaged	14.2344	3.05046	2.42597	3.68863
							Unmanaged	15.2344	3.06034	2.4447	3.71036
							Unmanaged	16.2344	3.0709	2.45045	3.71712
							Unmanaged	17.2344	3.08132	2.46502	3.73628
							Unmanaged	18.2344	3.09164	2.47827	3.75148
							Unmanaged	19.2344	3.10104	2.46854	3.74717
							Unmanaged	20.2344	3.11134	2.47767	3.761
							Unmanaged	21.2344	3.1206	2.50985	3.79939
							Unmanaged	22.2344	3.13137	2.4958	3.78605
							Unmanaged	23.2344	3.14109	2.51159	3.80497
							Unmanaged	24.2344	3.15163	2.51121	3.80727
							Unmanaged	25.2344	3.16098	2.51871	3.81885
							Unmanaged	26.2344	3.17048	2.53321	3.83783
							Unmanaged	27.2344	3.17913	2.53115	3.83977
							Unmanaged	28.2344	3.18955	2.55567	3.86966
							Unmanaged	29.2344	3.20011	2.56316	3.88147

## Sheet: Fig. S1
Figure S1. Growth performance of marine fishes.
Linf	K	Growth performance
124.239	0.301	4.03345
27.9	0.562	2.84893
50.3	0.427	3.52935
64.5649	0.122	3.16358
43.3	0.28	3.23202
30.4	0.231	2.74901
181	1.036	4.5769
42.4	0.219	3.30782
17.1	0.45	2.66988
91.7	0.191	3.68645
346.519	0.61	5.87344
272.884	0.748	5.71331
395.714	0.324	5.67756
117	0.131	3.83894
151	0.112	4.57103
93.6	0.188	3.60213
151	0.201	4.17317
82	0.508	3.89748
30.3	0.724	3.45495
141	0.146	4.07102
194	0.163	4.25058
43.3	0.375	3.68333
70	0.17	2.95137
63.1899	1.47	4.26449
75.7841	0.07	3.12187
93	0.282	3.15035
94.2	0.277	3.15304
151.242	0.171	3.82291
147	0.292	4.78381
71.8	0.143	3.44937
12.5	0.27	2.00239
27.75	0.21	2.90275
22.53	0.29	2.81841
53.55	0.22	3.56545
14.383	0.14	1.7895
42	0.21	3.60868
60.8	0.09	3.66494
50.8	0.15	3.74692
75.4	0.08	3.93347
82.2	0.047	3.89367
80.8	0.05	3.9002
16.37	0.29	2.35418
8.42953	0.71	2.02828
45.5037	0.05	2.62309
30.7029	0.12	2.5989
134.3	0.118	4.1732
158.7	0.085	4.20453
185	0.056	3.72228
162.3	0.111	3.89468
149.7	0.124	3.86578
38.9	0.05	2.59501
23.4405	0.074	2.22623
24.5748	0.167	2.63
22.6811	0.135	2.45228
24.9	0.163	2.92432
138	0.13	4.30869
29.54	1.159	3.19488
43.51	0.683	3.32331
41	0.215	3.39218
41	0.302	3.29069
36	0.325	3.18911
36	0.254	2.98601
49.2	0.1	2.83353
73.2	0.064	3.31826
75.6	0.059	3.31684
58.95	0.042	3.09776
25.26	0.074	1.8704
24.21	0.099	1.95734
49.9	0.14	3.03711
51.4	0.14	3.06658
56.4	0.11	3.05422
14	1.586	3.00444
12.2	1.1	2.6993
126	0.106	3.82045
138	0.088	3.82983
10.86	0.199	1.66365
79.8	0.083	3.33372
81.6	0.1248	3.71956
71.9	0.1507	3.66853
15.091	0.232	2.00604
19.9	0.26	2.34845
47.4138	0.226	2.94362
42.9618	0.32	3.00294
18	0.136	2.03817
13.77	0.42	2.25868
14	0.38	2.23186
14.2	0.81	2.6094
15	1.26	2.85708
9.99759	1.21	2.4265
14.1	1.01	2.69804
16.6	0.581	2.62405
16.8	0.324	2.38261
16.8	0.324	2.38261
15.103	0.307	2.25081
16.036	0.312	2.31885
15.152	0.35	2.31104
14.756	0.409	2.35173
14	0.8	2.58956
13.929	0.994	2.67868
13.013	0.993	2.609
13.688	1.249	2.76009
41.4	0.1	2.75688
18.95	0.9	2.92259
20.29	0.805	2.94308
38.16	0.124	2.76807
26.26	0.203	2.60503
158.2	0.0143	3.26489
26.9	0.1315	2.44076
97.3	0.136	3.66151
67.9	0.231	3.53573
36	0.0741	2.55597
17.64	0.43	2.53173
280	0.0527	4.05957
51.14	0.27	3.41549
67.8	0.795	4.44966
103	0.132	4.12103
95.6	0.237	4.29477
68.1	0.13	3.3988
73.55	0.17	3.59346
26.847	0.0111	1.31416
29.31	0.17	2.64202
32.62	0.18	2.7749
44.5	0.148	2.99036
26.31	0.339	2.82135
89.1958	0.178	3.68821
76.4184	0.282	3.73526
65.8645	0.174	3.37869
67.1863	0.393	3.75217
62.5344	0.411	3.70071
65.4649	0.189	3.40859
64.1226	0.381	3.69258
65.4956	0.078	3.02469
63.5488	0.296	3.57406
62.8008	0.382	3.67314
67.9855	0.33	3.68798
59.194	0.39	3.62369
62.3704	0.27	3.51564
56.1611	0.34	3.51213
65.4239	0.43	3.76498
57.9849	0.46	3.67499
64.8296	0.34	3.65397
57.4214	0.43	3.63605
69.0307	0.39	3.7756
60.4646	0.48	3.73485
18.4	0.39	2.48827
17.8	0.33	2.38274
148	0.136	3.40163
148	0.136	3.40163
129.1	0.136	3.28494
65.9356	0.093	3.05232
72.3889	0.093	3.14335
45.1	0.25	3.66537
11	0.21	1.83444
12.3	0.5	2.32822
57.7	0.342	3.55479
64.72	0.17	3.36505
44.07	0.35	3.29765
34.2799	0.235	3.05079
31.0527	0.212	2.90312
53	0.147	3.10384
42	0.184	2.9707
15.6	0.363	2.32013
16.4	0.95	2.62178
16.5	0.61	2.43513
16.6	0.69	2.49437
17.2	0.83	2.60816
18.2	0.48	2.42374
18.3	0.48	2.42892
18.6	0.44	2.4065
18.7	0.41	2.3809
18.7	0.58	2.53154
18.9	0.47	2.45027
19	0.56	2.53134
19.1	0.4	2.39018
19.3	0.34	2.32944
19.8	0.2	2.12317
20.5	0.33	2.37349
21.9	0.19	2.19618
24.1	0.17	2.23835
31	0.09	2.20013
23.1	0.2	2.26888
17.6	0.349	2.25363
18.4	0.45	2.40604
20	0.26	2.24661
20.1	0.32	2.3415
21.1	0.21	2.20447
27	0.1	2.11531
28.5	0.2	2.46744
16.6	0.3	2.13264
20	0.3	2.59589
18	0.11	1.90718
123	0.125	4.01872
76.3	0.246	3.82436
113	0.16	4.0392
87.4	0.22	3.91476
154.942	0.35	4.57756
76	0.3	3.77102
92.53	0.08	3.49835
136.77	0.08	3.89497
55.47	0.14	3.46317
42.42	0.2	3.32973
55.05	0.17	3.53932
43.6	0.22	3.40062
51.34	0.18	3.48914
39.59	0.26	3.36945
55.89	0.15	3.50124
39.67	0.25	3.35459
57.23	0.15	3.52671
41.05	0.33	3.51192
50.26	0.11	2.84592
43.81	0.1	2.67113
47.48	0.11	2.79066
43.14	0.11	2.69756
46.75	0.18	2.98949
43.06	0.13	2.76831
48.02	0.11	2.80164
44.59	0.11	2.72967
56.68	0.08	2.82437
44.24	0.11	2.72201
41.6	0.243	2.96322
30.7	0.347	2.82637
232.405	0.044	4.04559
146	0.128	3.9529
165.659	0.18	4.22379
166.082	0.19	4.24975
47	0.183	3.21473
27.2177	0.34	2.92299
30.4641	0.13	2.62112
44.4	0.385	2.89418
47.6	0.287	3.28786
31.3173	0.307	2.8912
29.8886	0.269	2.78766
30.4	0.595	3.40818
101	0.154	3.83965
266	0.038	4.20806
77	0.622	4.17243
40	0.4	3.50079
40.5	0.221	3.25625
47.2406	0.244	3.46195
42.3	0.25	3.35575
109	0.233	4.0188
134	0.172	4.09171
34.6	0.389	3.09898
40.3	0.125	2.75693
44.3	0.13	2.86767
36.3	0.12	2.6357
36.54	0.07	2.55561
35.728	0.08	2.59043
31.7695	0.06	2.3444
30.856	0.06	2.31432
34.8145	0.07	2.50573
34.104	0.07	2.48447
32.7845	0.06	2.37683
32.9875	0.06	2.3832
36.134	0.09	2.65323
38.2655	0.06	2.53624
50	0.12	2.95793
50	0.12	2.95793
45.0018	0.16	3.09167
39.7129	0.21	3.08209
43.4161	0.19	3.12967
39.2321	0.23	3.10916
45.3394	0.14	3.04131
38.9456	0.19	3.0187
45.1961	0.16	3.09607
40.3574	0.2	3.07734
32.5712	0.15	2.62989
32.8201	0.14	2.60748
30.4973	0.14	2.5347
28.8278	0.1	2.33275
25.8828	0.12	2.30508
32.032	0.13	2.55119
28.5478	0.16	2.52719
31.3061	0.15	2.59061
28.7967	0.13	2.44562
36.7295	0.14	2.71906
31.8972	0.17	2.66352
29.2185	0.135	2.47643
34.007	0.109	2.534
27.6358	0.128	2.39809
33.4389	0.103	2.4927
51.1052	0.17	3.24789
47.0858	0.21	3.256
51.0545	0.18	3.2717
46.0607	0.24	3.29152
50.2932	0.14	3.14721
46.3652	0.18	3.17331
54.4852	0.15	3.25893
48.2734	0.19	3.23798
48.883	0.24	3.23656
28.1	0.253	2.84281
27.9	0.184	2.69714
32.4	0.211	2.9108
29	0.298	2.94642
33.7	0.147	2.6549
31.4	0.185	2.68466
60	0.143	3.21486
54.8	0.04	2.5717
44.8	0.068	2.60238
38.7	0.168	2.85005
86.1635	0.12	3.49752
61.8499	0.14	3.23575
55.2087	0.17	3.20745
60.8951	0.17	3.30465
54.2857	0.2	3.26132
63.664	0.12	3.19747
56.0574	0.15	3.16822
62.0833	0.14	3.23949
54.8798	0.18	3.22635
63.6216	0.123	3.20753
54.7844	0.156	3.16248
65.2978	0.118	3.2153
51.9624	0.252	3.31832
30.64	0.233	2.86235
64	0.103	3.50746
64	0.103	3.50746
140	0.139	4.04263
102.254	0.249	3.9843
76.35	0.237	3.6732
77.7	0.2618	3.7338
24.5	0.31	2.8954
51.7838	0.15	3.22135
20	0.462	2.44462
40	0.46	3.3991
31.83	0.5	3.34597
27.7	0.447	2.98647
37	0.257	3.03686
30.6	1.21	3.51896
34.3	0.513	3.26094
33.4	0.442	3.16954
37.4	0.402	3.24196
36.1	0.345	3.14002
17	1.39	3.02713
93.6	0.18	3.71219
94	0.17	3.69155
68.2065	0.177	3.623
31.5	0.217	2.4622
25.7	0.37	2.6899
27.4	0.4	2.78535
26.2	0.4	2.74229
103	0.066	3.89583
6.9	3.81	2.50751
11.7563	0.455	2.20733
11.4779	0.493	2.21736
82.8818	0.41	4.37878
47.1	0.16	3.27553
49.2	0.21	3.43974
54.3	0.135	3.3492
54.26	0.135	3.34842
100	0.226	4.04948
85	0.247	3.92236
49.5	0.11	3.1365
32.3	0.126	2.66857
35.5	0.101	2.66952
48.9	0.151	2.90283
46.4	0.22	3.18513
30.3	0.16	2.62007
107	0.124	3.73886
97	0.15	3.72399
103	0.146	3.77191
32.5	0.18	2.66778
34.3	0.18	2.72062
24.6	0.271	2.74361
25	0.243	2.71292
44.7	0.147	2.88473
49.9	0.129	2.93566
39.7	0.231	3.11064
40.7	0.227	3.0343
44.8	0.182	3.0336
30	0.27	2.9346
33.9	0.21	2.95134
41.8	0.205	2.91555
59.6	0.166	3.22706
64.5	0.142	3.23669
44.7	0.228	3.17826
49.9	0.201	3.23416
41.92	0.25	3.1945
45.89	0.2	3.18955
193.418	0.23	4.8816
147	0.296	4.78972
60.4	0.29	3.37314
39.03	0.5	3.42357
29.4	0.223	2.74412
31.7	0.216	2.80592
26.7857	0.6	3.03805
23.6	0.34	2.66584
31.2	0.44	3.05461
27	0.34	2.79928
25.7	0.38	2.79866
25.3	0.36	2.75963
24.4	0.39	2.75848
26.3	0.31	2.73312
25.2	0.39	2.79046
23	0.39	2.69989
25.9	0.33	2.74508
25.2	0.34	2.73088
26	0.32	2.73553
25.7	0.38	2.79866
24.1	0.32	2.66029
23.4	0.37	2.69412
24.5	0.32	2.67662
27.6	0.37	2.8578
25.4	0.32	2.71239
26.3	0.31	2.73312
27.4	0.38	2.86217
27	0.6	3.04595
30	0.43	3.00574
29	0.43	2.97212
19.24	0.359	2.48693
20.645	0.3382	2.5309
24.4	0.55	2.90777
23.758	0.581	2.90515
141	0.604	4.12344
115	0.982	4.15566
234	0.91	4.74594
21	0.92	3.44024
20	1.2	3.19795
17	1.6	3.18654
17.3	1.6	3.09512
22	0.71	3.00795
27.8313	0.86	3.3423
8.5	1.82	2.48096
17.625	2.58	3.67284
18.25	2.42	3.68464
19.25	2.92	3.82684
21.375	0.9	3.43471
17.4	1.34	3.37372
13.25	2.3	3.29866
17.875	2.09	3.59737
17.9367	0.7	2.57382
237.936	0.752	5.30168
236.009	0.8	5.32049
44.5866	0.173	3.00318
54.9289	0.0924	2.93764
68.6	0.155	3.37497
51.5	0.13	2.85102
87	0.262	3.84622
32.7	0.35	3.10551
33	0.6	2.91014
38.8	1	3.82076
37.89	0.127	2.52859
11.9978	1.3	2.56932
13.6755	1.11	2.70438
47	0.183	3.21473
61.8	0.12	3.2675
47.5	0.23	3.28276
164.72	0.27	4.62715
29.3	0.5	3.2687
43.6	0.39	3.58087
162	0.66	4.68552
172	0.56	4.67145
173	0.66	4.74836
169	0.608	4.90408
108.3	0.09245	3.58774
29.1	0.83	3.1646
32.5	0.59	3.12277
24.17	0.2336	2.61665
45	0.3	3.07087
96.7	0.096	3.57695
98.9	0.09	3.57153
92.9	0.103	3.56722
92.9	0.103	3.56722
50.5	0.231	3.23086
6.36	5.9	2.65406
75.2	0.139	3.4407
54.5	0.41	3.59019
36.8	0.382	3.68537
34	1.081	4.04707
52	0.366	3.92686
52.7	0.35	3.47496
239.609	0.23	4.83035
37.1323	0.14	2.76571
40.2	0.19	2.91679
25	0.8	2.4031
29	1.9	3.63967
28.6	1.9	3.87473
65.1	1.3	3.88657
28.5	1.3	3.6446
183.914	0.25	4.38526
200.133	0.251	4.68861
228.063	0.23	4.78106
27.72	0.956	3.34536
35.95	0.9	3.58246
205	0.132	4.21171
229	0.277	4.63951
226	0.24	4.56462
186.1	0.174	4.09268
126.033	0.36	4.04659
153.931	0.22	4.01836
33.5	0.33	3.10275
66.4	0.501	4.00668
66.6	0.419	3.93215
68.5	0.241	3.72082
83.9	0.245	3.93614
87	0.314	4.08114
90.6	0.236	3.99875
101	0.125	3.83429
110	0.08	3.72809
68.57	0.17	3.5703
132.43	0.09	3.96973
110.19	0.11	3.86817
117.67	0.1	3.89419
75.11	0.22	3.77579
67.85	0.2	3.63005
67.91	0.23	3.69166
53.7	0.29	3.55134
56.21	0.24	3.51604
56.91	0.25	3.54647
90	0.09	3.57326
66.3	0.25	3.70324
71.17	0.2	3.67909
59.26	0.29	3.65247
58.01	0.26	3.58316
248	0.289	5.18254
147	0.3014	4.42713
183	0.1586	4.36548
20	0.412	2.58515
37	0.152	3.21315
37	0.152	3.21315
95.5	0.146	3.87556
43	0.48	3.85174
44.201	0.232	3.50741
54.92	0.136	3.51283
164	0.03	3.40256
117.778	0.068	3.56075
153	0.14	3.65164
96.5	0.28	3.53987
36.8	0.233	2.91835
92.7	0.14	2.97831
79.1	0.09	2.65219
81.6	0.09	2.67852
85.4	0.08	2.66588
81.5	0.111	2.76856
99.1	0.12	2.96785
105	0.06	2.71575
92.7	0.14	2.97831
82.6214	0.16	2.93892
41	0.252	3.08339
41.6	0.24	3.0766
38.5	0.25	3.01755
16.05	0.94	2.82614
27.66	0.31	2.90381
23.18	0.45	2.88404
14.9	1.19	2.85214
15.91	1.41	2.99322
15.57	1.02	2.8304
25.8	0.36	2.8972
17.05	1.06	2.94044
16.25	1.14	2.92264
16.07	1.09	2.89172
17.19	0.71	2.7748
22.23	0.46	2.85057
15.4	0.97	2.79729
15.22	1.38	2.93831
17.66	0.75	2.82633
16.9	1.6	3.12886
19	1.11	3.09122
19	0.73	2.90922
18.3	1.22	3.09343
19	0.82	2.95972
19	1.2	3.12508
19.1	1	3.05133
19.25	1.2	3.13861
19.3	0.8	2.9652
19.3	0.81	2.97059
19.3	1.2	3.14129
19.4	1.22	3.15381
19.6	0.82	2.99188
19.8	0.83	3.00764
19.8	1.05	3.10976
20	0.78	2.99106
20	0.83	3.01804
20	1.03	3.1118
20	1.2	3.17814
20.4	1.16	3.18391
20.5	1.001	3.12494
20.7	0.8	3.03764
20.7	0.99	3.13018
20.8	0.85	3.06895
20.8	1.01	3.14386
21.2	1	3.15924
21.3	0.83	3.08319
20	0.78	2.99106
45.2	0.12	2.63303
42.1	0.19	2.76635
35.4	0.08	2.22905
35.1	0.08	2.22111
37.7124	0.1	2.38497
14.1	0.202	1.93776
25.9	0.197	2.59632
48.9	0.16	3.31517
39.9812	0.22	3.24065
43.34	0.23	3.34521
326.961	0.1533	6.1508
295.199	0.1774	6.09127
26.5	1.64	3.72904
41	0.35	3.14595
64.5161	0.1	3.14524
65.1	0.27	3.57177
49.9	0.657	3.36093
27.2	0.29	2.65127
27.9	1.23	3.47933
82	0.211	3.97606
32.6	0.61	3.25843
17.1	0.83	2.4497
44	1	3.58191
34	0.85	3.50271
73.3	0.24	3.53889
73.3	0.25	3.55662
44.4	0.65	3.41091
22.1	0.71	2.73347
29.9	0.45	2.81687
24.8	0.78	2.88163
41	0.52	2.89238
52.5	0.8	3.29094
39.4	0.6	2.92048
42.873	0.54	2.94698
45.9769	0.59	3.36382
20.2	0.82	2.81888
45.2071	0.9	3.75796
20.7	0.85	2.83827
19.1	1.5	3.12732
20.7	0.96	3.01398
21	1.4	2.97518
61.5	0.315	3.92537
57	0.238	3.72197
34	0.223	2.86681
33.5	0.233	2.87108
33.6549	1.1	3.66709
58.8	0.52	3.6278
23.6	1.33	3.18507
337.856	0.201	5.36495
27	0.629	2.97299
39.01	0.165	2.64104
31.21	0.207	2.73881
32.8495	0.194	2.76158
30.1832	0.221	2.73396
66	0.33	3.67253
66	0.27	3.58538
29.2	0.31	2.70273
30.7	0.32	2.65244
24.761	0.98	3.42175
21.8	0.54	3.02677
21.4	0.63	3.01723
23.5	0.33	2.83473
2.8	1.411	1.21122
37	0.235	2.77059
37	0.243	2.78513
29.5954	0.94	3.16242
34.5	0.3	2.81078
40.4555	0.75	3.60494
30.04	0.473	2.92813
31.8837	0.589	3.40872
23.3	1.26	3.18875
36	0.53	3.23942
61.6	0.83	4.35193
90	0.444	3.92754
90	0.49	3.75543
86	0.62	3.81655
76	0.44	3.55594
79	0.41	3.56024
85	0.44	3.65705
82	0.45	3.63434
78	0.62	3.72834
90.5041	0.5	3.76925
27.4	0.9	3.44342
27.4	0.47	3.16127
178	0.38	4.51937
212.838	0.3	4.60415
212.859	0.3	4.60424
134.758	0.846	4.61725
176.337	0.244	4.33448
211.727	0.23	4.48375
39.14	0.277	3.12691
40.1381	0.26	3.12471
39.319	0.286	3.14538
51.2	0.65	3.48538
125	0.8	4.84117
42.7818	0.87	3.34341
46.03	0.648	3.28178
39.5	0.62	3.46634
40	0.5	3.38549
37.7048	0.53	2.66779
46.7061	0.67	3.62455
63.7	0.249	3.78909
41.8	0.95	3.92512
40.5	0.29	3.2193
108	0.75	4.62155
114.4	0.13	4.16516
21.4	2.3	3.44125
27.8	1.2	3.42172
25	1.2	3.23876
27.3	1.1	3.28736
116.053	0.6	4.10525
27	2.07	3.85021
29	2.05	3.92262
31.2	1.77	3.93725
31.5	1.7	3.92999
24.6	1.49	3.6076
18.1	0.72	2.96272
25.2	2.1	3.43097
14	1.6	2.73755
24.8	1.2	3.16151
19.4	1	2.75542
11.6	2.3	2.89858
12.3	1.5	2.77359
12.4	1.2	2.84613
29.6753	0.4469	3.14615
29.0718	0.2268	2.8304
23	1	3.20209
78.4118	0.31	3.74415
81.3889	0.25	3.68706
66.986	0.151	3.4318
51.364	0.271	3.4172
82.5	0.48	3.66787
39	0.72	3.71857
24.7	1.2	3.45902
25.2	1.872	3.39278
19.5805	1.43	2.79922
53.026	0.383	3.25161
60.039	0.382	3.36523
30.8	0.475	3.21099
29.2683	0.37	3.0499
24	0.7	3.03725
27.6	0.678	3.16376
28.5	0.864	3.30127
234	1.12	4.83611
28.9	3.12	3.96279
20.1	0.504	2.75592
36	0.341	2.87624
38.324	0.32	3.10816
41.6846	0.24	3.30052
40.2637	0.19	2.88848
29.44	0.43	2.93736
48.3	0.26	3.20246
35.1682	0.22	2.95959
219.768	2.042	5.87063
344.696	0.076	4.9055
93.0848	0.09	3.37428
87.8	0.109	3.63711
96.1	0.152	3.74059
88.7945	0.2	3.78083
62	0.35	3.59518
92.4686	0.21	4.00009
91.318	0.24	4.04515
106.695	0.07	3.67085
103.336	0.125	3.9407
53.4878	0.24	3.3366
58.1	0.228	3.39656
52.7536	0.15	3.11874
62.9268	0.22	3.46039
90.3353	0.1	3.57269
101.403	0.08	3.59313
51	0.2	3.17799
47.8	0.23	3.1748
37.2141	0.28	3.01338
41.9851	0.15	2.86126
42.5152	0.16	2.90166
43.1514	0.35	3.25625
46.014	0.29	3.23792
47.9224	0.26	3.23056
47.6043	0.25	3.20696
47.7	0.25	3.20894
31.837	0.25	2.81028
55.6413	0.076	2.84366
62	0.32	3.52625
55.2	0.332	3.15708
79.4	0.159	3.16689
54.7079	0.26	3.0428
48.6	0.569	4.06136
58.8	0.19	3.14384
37.4	0.82	3.34964
37.9	0.66	3.26797
3.99834	3.65	1.97303
19.5	2.92	3.6756
23	2.17	3.72508
131.396	0.432	4.37047
174.639	0.272	4.44571
30.1	0.32	2.88072
26	0.2	2.6714
41.9	0.27	3.31759
83.4256	0.69	4.44888
114.666	0.24	3.66426
160.187	0.136	3.68016
126.443	0.208	3.65282
92.0745	0.2	3.81505
106.982	0.2	3.96483
67.3659	0.4	3.80422
79.92	0.4	3.97478
147.873	0.07	3.83198
78.0861	0.002	1.67939
103.977	0.28	4.11322
41.17	0.16	2.50194
42	0.13	2.96929
27.7	1.5	3.86994
78.9	0.178	3.63198
92.6	0.159	3.74355
94	0.06	3.53907
92.8	0.1	3.74745
83.1	0.191	3.37132
74	0.11	3.47243
45.9	0.11	2.79231
290.799	0.09	5.77849
51.656	0.132	3.1633
52.3541	0.15	3.23258
51.2	0.28	3.46974
35.1123	4.35	4.3079
33.1776	3.971	4.20987
25.7435	3.944	3.94531
25.7888	3.909	3.94325
27.8449	3.534	3.97856
74.2	0.23	3.70691
68.1	0.26	3.6736
312.5	0.046	4.39647
275	0.059	4.37698
58.5	0.116	3.15267
159.201	0.13	4.14099
111.392	0.121	3.78691
44.22	0.195	3.05763
56.58	0.139	3.27572
51.16	0.157	3.02866
63.0317	0.289	3.5335
76.42	0.211	3.53145
53.94	0.217	3.07342
60.8703	0.1851	3.43626
70.5602	0.1602	3.70571
61.284	0.2328	3.54432
46.7345	0.169	3.58687
476	0.04	6.01914
336	0.086	5.93256
92.9	0.111	3.5051
103	0.111	3.60668
21.7	0.862	3.13412
40.8	0.1	2.85487
47.4	0.08	2.91381
9.95	0.942	2.32802
43.5	2.15	3.9983
41.2	2.57	4.02301
42.7	0.209	3.00249
42.3	0.231	3.03673
18.9	0.24	2.36431
33	0.25	2.92965
30	0.25	2.83338
18.1	0.3	2.52918
20.8	0.86	3.1331
22.6	0.259	2.69937
18.9	0.464	2.76416
19.2	0.345	2.65206
18.3	0.379	2.64228
19	0.352	2.64975
18.5	0.371	2.64448
22.2	0.256	2.67549
22.1	0.258	2.67412
19.1	0.349	2.65157
20.7	0.69	3.03237
19.9	0.93	3.12047
17.4	0.84	2.93477
18	0.65	2.85914
18.2	0.7	2.90297
17.21	0.53	2.7232
16.59	0.65	2.77317
12.9	0.65	2.30486
49.8	0.13	3.19279
35.9	0.28	3.18442
20	0.396	2.64725
18.6	0.26	2.39065
17.5	0.33	2.43214
18.6	0.29	2.43808
21	0.45	2.75244
16.2	0.5	2.56151
13.5	0.5	2.37412
48.4	0.19	3.31962
40.5	0.231	3.21887
31.8	0.415	3.22141
22.2	0.462	2.87406
33.5	0.178	2.8858
23.3	0.315	2.75779
27	0.6	3.15652
18	0.4	2.4965
27.2	0.107	2.46013
34.2	0.358	3.12071
16.5	0.346	2.34453
30.6	0.808	3.25723
73.7	0.118	3.2535
59.8	0.142	3.13067
147.3	0.091	3.81407
102.5	0.189	3.77886
60.3	0.109	3.0239
68.5	0.112	3.15968
96.99	0.178	3.69909
23.7	0.211	2.65115
23.7	0.201	2.63006
19.7	0.446	2.7223
28.9	0.634	3.27016
43.3	0.142	3.03719
59.6	0.39	3.80537
60.8	0.255	3.6414
68.78	0.1514	3.54213
50.66	0.2066	3.36188
80.2	0.11	3.56177
69.4	0.145	3.53262
57.1	0.163	3.38231
103	0.073	3.64165
117	0.062	3.70212
59.8	0.145	3.37913
63.8	0.075	3.15958
65.9	0.068	3.15041
71.7	0.081	3.31335
104	0.075	3.66335
48.98	0.209	3.33213
96.8	0.081	3.62281
80.6	0.139	3.66852
48.7	0.321	3.51258
92.8	0.097	3.65759
69.6	0.141	3.52344
51.8	0.181	3.32737
94.2	0.086	3.62075
126.9	0.184	4.25828
79.1	0.185	3.77331
53.4	0.272	3.53563
76.6	0.104	3.49006
107	0.2	4.11864
49.8	0.28	3.47626
78.1	0.201	3.79621
52	0.18	3.32894
62	0.19	3.53376
55	0.25	3.52944
93	0.1	3.67304
110	0.11	3.88751
54.53	0.315	3.62096
53.3	0.224	3.44937
92.2	0.131	3.7814
102.34	0.0908	3.72979
88.54	0.1088	3.659
35	0.45	3.7627
53.7	0.341	3.47137
24	0.2	2.57011
27.618	0.154	2.60103
20.5	0.403	2.71224
24.5	0.135	2.42062
28.9773	0.214	2.79335
25.7955	0.25	2.74123
22.1	0.23	2.54597
24.5	0.27	2.72165
22.4	0.28	2.64527
23.3	0.049	1.92882
21.5	0.038	1.73571
22.9	0.043	1.85428
20	0.568	2.83588
20	0.4405	2.72548
21.05	1.088	3.1708
24.32	0.1468	2.44943
29.1	0.41	3.08006
29	0.6	3.24189
26	0.41	2.9642
30	0.4	3.10067
29.1	0.41	3.08006
29	0.06	2.24189
27.6	0.27	2.91129
27.5	0.45	3.12934
46.4045	0.1	3.0249
42.6966	0.104	2.95459
30.1	0.24	2.95109
25	0.3	2.85328
30.94	0.1128	2.65206
29.3	0.7	3.38772
162.7	0.089	4.45236
198.1	0.063	4.51507
38.4	0.182	2.82604
37.9	0.38	3.13294
57.7	0.168	3.54526
68.1	0.22	3.83891
47.1	0.38	3.6835
134	0.116	3.79478
38.9	0.16	2.90476
47.1844	0.397	3.50796
46.976	0.339	3.43488
76.3	0.447	4.04696
62.9303	0.159	3.40265
51.2863	0.312	3.48788
131.674	0.127	4.18941
137.027	0.106	4.15243
86.8779	0.36	4.3731
67.3681	0.719	4.39913
68	0.82	4.46629
80.6	0.36	4.29218
40.5	0.289	3.37275
98.4906	0.314	4.04785
85.1749	0.54	4.13929
98.6	0.406	4.16055
104.1	0.139	3.74885
85.9337	0.687	4.25265
114.143	0.16	3.90128
395	0.06	4.56193
315.5	0.085	4.49581
38	0.195	3.04377
23.5	0.3	2.73493
26.2	0.263	2.78999
43.3	0.26	3.30345
32.4	0.18	2.7109
32.4	0.18	2.7109
32.3	0.09	2.50035
27.1	0.12	2.44617
34.3	0.114	2.66432
30.7	0.156	2.68739
26.1	0.14	2.47475
39.2	0.13	2.85762
30	0.16	2.67485
34.08	0.09	2.55509
37.5	0.07	2.54354
86.2	0.12	3.35851
78.5	0.16	3.67103
22.4	0.38	2.55424
15.3	0.36	2.23198
13.19	0.252	1.93152
26.9	0.237	2.69517
33.2	0.219	2.8731
27.5	0.33	2.72455
30	0.21	2.61243
30	0.21	2.61243
31.8	0.225	2.79514
35	0.16	2.74251
35	0.16	2.74251
24.7	0.47	2.96485
23.8	0.38	2.83442
25.3	0.467	3.02925
22.8	0.559	2.99914
68.032	0.07	3.05708
35.2	0.1712	2.83177
31.5	0.28	2.93321
28.1	0.18	2.62591
28.42	0.379	2.96072
29.6	0.266	2.84807
32.03	0.28	2.95007
16.8	0.469	2.58427
16.8	0.47	2.5852
24.3	0.399	2.70895
21.05	0.386	2.73614
36.3	0.154	2.79754
33.5	0.17	2.80464
27.96	0.253	2.79332
30.69	0.2	2.78605
29.91	0.27	2.90321
28	0.37	3.00038
24	0.43	2.90687
22.7	0.315	2.71435
32.14	0.17	2.80466
49.5	0.1	2.90436
49.2	0.106	2.92359
38.1	0.18	2.76959
38.3529	0.15	2.6968
32.468	0.317	2.86095
30	0.203	2.59107
67.6792	0.078	3.02366
23.8	0.198	2.5447
26.3	0.179	2.60324
27.1	0.39	2.8669
44.6	0.296	2.89783
55.3	0.123	3.03075
100.6	0.089	3.3994
111.3	0.165	3.76504
95.83	0.247	3.79583
31.5	0.698	3.34566
29.6	0.112	2.55695
27	0.133	2.53639
24.2	0.092	2.26297
182.5	0.3	4.93608
174.3	0.31	4.90212
32.3	0.35	3.07023
34.7	0.372	3.0775
36.5	0.283	3.00875
40.3	0.287	3.09542
19.5	0.188	2.23464
12.7	0.53	2.25738
14	0.38	2.21001
23.587	0.08	2.10947
16.612	0.19	2.12949
57.438	0.169	3.20297
373	0.17	6.35419
321	0.21	6.26534
357	0.21	6.39321
321	0.241	6.32514
398	0.133	6.32563
261.612	0.14	5.84314
72.6842	0.24	3.64404
68.5797	0.27	3.63737
61.2	0.134	3.34359
54.5	0.146	3.26201
46.4	0.2	3.06764
54.4706	0.23	3.28575
21.7	1.35	3.09502
22.2	1.58	3.18529
23.2	1.1	3.07048
12.5	3.61	3.13688
9.21348	5.037	2.99202
8.31	2.1	2.50565
8.4	2.4	2.57475
8.76	2	2.53884
9.01	2.4	2.65554
10.5	4.088	3.04524
8.68	2.6	2.65169
9.56	2.4	2.71687
62.5	0.28	3.72619
59	0.24	3.5996
64.3	0.244	3.6958
43.956	0.24	3.09371
50.3297	0.22	3.18883
56.7039	0.23	3.32266
38.0233	0.29	3.04686
55	0.13	3.07395
18.4091	0.86	2.84182
21.0227	0.87	2.97935
37.3333	0.33	2.90102
55.4612	0.27	3.33167
59.3447	0.26	3.38101
68.9753	0.21	3.13999
64.7056	0.22	3.10257
59.1976	0.21	3.00214
55.5063	0.22	2.96429
65.3798	0.743	3.64049
64.3685	0.588	3.52482
108.301	0.162	3.43413
55.48	0.22	2.96386
38.2043	0.43	3.22135
82.1	0.31	3.78897
97.561	0.28	4.28478
102.14	0.32	4.01569
36.7	0.34	3.13933
41.9	0.26	3.15552
89.0406	0.087	3.44224
63.3	0.11	3.154
87.5	0.27	3.86497
30.3	0.3	2.59159
25.9	0.38	2.78484
20.5	0.37	2.66076
22.032	0.314	2.66328
30.2	0.3	2.90272
35.2	0.32	3.08475
59.1	0.377	3.39169
165.9	0.09	4.38227
146.1	0.087	4.23258
22.1871	0.457	2.87648
25.5293	0.493	2.99863
207.936	0.06	4.06998
25.6	0.32	2.94093
29.4	0.28	3.02958
34.3	0.33	3.03933
66.2	0.28	3.6887
47.2	0.28	3.25603
21	0.27	2.61929
32.9	0.49	3.05723
80.5597	0.25	3.7117
61.6	0.16	3.25414
24.4078	0.31	2.733
23.2733	0.34	2.72483
79.677	0.373	3.81117
6.6	4.6	2.65227
6.6	4.6	2.65227
7.1	4.5	2.71972
7.1	4.5	2.71972
8.98	4.38	2.83231
5.72917	5.4	2.54965
7.29	5.44	2.80369
92.8501	0.077	3.69116
42.6	0.192	3.31547
40.3	0.207	3.28849
41	0.2	3.29206
29.4	0.38	3.03077
28.3	0.38	2.99185
31.3164	0.417205	3.13579
30.3137	0.502812	3.18363
29.4781	0.584853	3.22074
29.6118	0.509946	3.16584
29.7121	0.492112	3.15382
29.946	0.492112	3.16183
29.2775	0.709696	3.2978
28.6759	0.791736	3.32411
29.0102	0.71683	3.29278
29.7455	0.534915	3.19119
29.5115	0.55275	3.19738
29.3444	0.549183	3.18877
29.4112	0.520647	3.16792
29.0436	0.567018	3.19213
29.2775	0.591986	3.21904
29.1773	0.545616	3.18011
29.8792	0.424339	3.0952
29.5784	0.520647	3.1737
29.6452	0.43504	3.09799
30.2134	0.499246	3.17715
31.2495	0.431473	3.14821
30.5142	0.567018	3.24255
31.5838	0.460009	3.18688
31.2161	0.567018	3.26576
29.8792	0.58842	3.23717
30.7482	0.563451	3.2476
17.5	0.297	2.34908
13.9896	0.859005	2.58532
13.625	0.817536	2.5373
14.4062	0.556872	2.42658
13.2083	0.912322	2.55373
16.2812	0.456161	2.4629
15.7083	0.390995	2.35995
12.2188	2.56517	2.92444
23.2	0.21	2.52286
24.6	0.32	2.76544
24.6	0.32	2.76544
33.4	0.23	3.01622
39.9	0.15	3.01581
85.6	0.186	3.67963
20.5	0.594	2.8739
111	0.07	3.42497
84.8	0.1	3.31805
93.5	0.101	3.41735
102	0.08	3.40073
162.31	0.088	3.86741
76	0.1	3.55153
61.9	0.105	3.35704
88.1	0.101	3.71112
70.2	0.128	3.57531
93.5	0.059	3.54018
108	0.059	3.6917
127.5	0.073	3.86165
127.5	0.073	3.86165
63.4	0.15	3.45412
99.8	0.06	3.52394
99.9	0.06	3.52498
63.4	0.15	3.45412
99.8	0.06	3.52394
80	0.436	4.15728
110	0.261	4.26276
125.16	0.17	4.20968
34.5	0.34	3.17385
8.6	0.45	1.85068
7.5	0.31	1.54906
8.3	0.2	1.46223
43.5	0.26	3.46029
140	0.141	4.04883
140	0.13	4.01355
37.05	0.18	2.98288
37.05	0.2	3.02864
37.05	0.17	2.95806
37.05	0.26	3.14258
37.05	0.21	3.04983
37.05	0.24	3.10782
45.6	0.16	3.146
45.6	0.15	3.11797
45.6	0.14	3.08801
45.6	0.19	3.22063
45.6	0.18	3.19715
45.6	0.15	3.11797
37.05	0.21	3.04983
45.6	0.18	3.19715
37.05	0.21	3.04983
45.6	0.17	3.17233
31.26	0.27	2.98362
53.13	0.08	3.00268
29.06	0.35	3.02102
34.31	0.19	2.92708
42.59	0.12	2.95059
51.64	0.08	2.97333
41	0.14	2.97828
49	0.13	3.13003
56.46	0.11	3.20372
18.2	0.43	2.54222
21.2	0.28	2.50888
37.2	0.06	2.46839
31	0.09	2.45843
34.6015	0.098	2.60757
25.26	0.298	2.56363
34.7	0.282	2.84569
33.7	0.295	2.83727
52.9	0.13	3.10246
57.6	0.1	3.07407
27.67	0.39	2.97065
28.6	0.36	2.96953
27.7	0.4	2.98275
56.4438	0.146	3.20007
54.4062	0.162	3.20844
51.9158	0.209	3.27219
60.9718	0.128	3.22014
45.07	0.14	2.97474
5.94	0.88	2.27692
53.7	0.163	3.09589
56.3	0.107	2.95919
68.3044	0.06	3.10719
50.1434	0.17	3.24272
51.1	0.14	3.15967
58.3159	0.2	3.44934
44.3	0.32	3.37299
58.3159	0.11	3.1897
89.5718	0.03	2.93393
103.509	0.02	2.90122
26.3951	0.43	2.83072
88.2	0.132	3.59366
64.2587	0.1	3.08623
62.6	0.1	3.06056
77.4404	0.09	3.19201
62	0.36	3.28005
49	0.45	3.16465
74.09	0.005	2.26046
57.85	0.06	3.07749
65.3	0.19	3.60503
57.52	0.201	3.58584
38.9	0.18	2.99111
44.9	0.11	2.92361
50.5	0.14	3.14828
57.1	0.05	2.82647
54.8	0.06	2.86369
50.2	0.16	3.20019
54.7	0.1	3.08368
76	0.12	3.61735
118	0.065	3.4894
139	0.251	4.59578
184.386	0.14	4.61587
153.84	0.18	4.53512
25.8605	0.35	2.85619
15.57	0.964	2.87801
20.33	0.407	2.78472
18.54	0.423	2.70431
13.37	1.146	2.79254
14.03	0.632	2.58487
50.28	0.44	3.31993
195.745	0.111	3.86088
122.363	0.18	3.64208
115.526	0.19	3.61308
238	0.075	4.13801
97.9915	0.233	3.83747
81.0418	0.19	3.56371
74.8744	0.21	3.53
36.8	0.606	3.64877
169.3	0.314	4.26122
170.059	0.31	3.87812
72.2353	2.173	4.35426
177	1.411	4.69146
220	1.187	4.80721
10.6	2.088	2.76327
11.4	1.737	2.81357
15.3	1.47	2.99638
344.71	0.125	5.14095
447.063	0.094	5.28612
292.809	0.115	4.69191
303.01	0.11	4.70656
17.75	1.083	2.88211
32.59	0.43	2.77516
33.914	0.22	3.02168
147	0.163	4.06121
80.2711	0.33	3.79415
81.079	0.29	3.7478
79.596	0.35	3.81147
79.5739	0.3	3.74426
45.4	0.347	3.57004
69.5775	0.36	4.03691
124	0.123	3.78953
42.8	0.212	3.02609
33.7	0.27	2.89569
33.7	0.27	2.89569
43.7	0.357	3.27292
66.7	0.289	3.44857
92.6	0.164	3.514
111.454	0.31	3.96646
89.7	0.146	3.4333
75.8	0.242	3.49291
78.9836	0.22	3.49058
54.6	0.268	3.32805
49.9	0.351	3.40915
52.8	0.234	3.23644
51.8	1.09	3.88601
43.4229	0.29	3.13899
54.7437	0.538	3.6994
26.7	0.45	2.85023
17.29	0.682	2.65967
16.87	1.283	2.90973
16.85	0.663	2.62184
16.05	1.051	2.7737
13.38	1.872	2.84401
14.47	1.208	2.73142
10.79	1.578	2.55649
9.8	0.924	2.22864
9.38	0.985	2.21298
10.53	1.713	2.56796
10.25	1.786	2.55936
43.52	0.59	3.51198
37.97	0.71	3.44931
54.27	0.34	3.58388
37.05	0.76	3.52205
34.83	0.66	3.33982
29.66	0.88	3.45109
33.88	1.41	3.5175
22.27	0.91	3.05794
41.34	0.66	3.73113
85.1	0.95	3.99238
90.6	0.59	3.84209
101	0.39	3.76047
104	0.3	3.67297
104	0.43	3.82932
100.48	0.11	3.5512
113	0.119	3.76038
224.162	0.271	5.94412
247.34	0.246	6.02046
192	0.37	4.59668
24.7	0.58	3.0129
32.3	0.318	2.98044
14.497	0.63	2.44745
15.386	0.61	2.49238
12.551	0.9	2.46253
15.093	1.03	2.70398
14.626	1.05	2.68117
15.245	1.01	2.7054
12.346	0.79	2.47265
11.945	0.66	2.36073
12.572	0.7	2.4387
10.322	1.19	2.38997
18.296	0.85	2.81138
13.176	1.36	2.48378
12.935	1.29	2.44401
22.6	0.65	2.81675
26.1	0.37	2.71076
26.1	0.38	2.72234
22.1	0.4	2.69925
32.2	0.29	2.81017
48.3	0.23	3.10046
67.46	0.25	3.54322
86	0.11	3.05809
34.0567	0.269	2.73517
35	0.16	2.53514
31.7	0.213	2.56662
36.3	0.97	3.50483
32.8	0.199	2.7176
30	0.38	3.14303
43.5893	0.15	3.02775
52.1089	0.17	3.06196
54.0436	0.168	3.09216
71.5528	0.1	3.19495
51.238	0.1704	3.09837
42	0.288	3.39874
27.9	0.485	3.17426
153	0.38	4.3751
30.8	0.351	2.90402
25.5	0.27	2.82446
116	0.327	4.13344
110	0.556	4.31236
10	3.24	2.95716
13.2	4.59	3.40343
14.4	2.02	3.13942
18.2	1.76	3.32842
18.8	1.48	3.28764
27.231	0.6	3.2892
40.115	0.249	3.06875
144	0.185	3.75702
169	0.564	4.65772
22.51	0.25	2.53687
49.4	0.25	2.71435
67.5	0.09	2.53612
30.9315	1.3	3.61067
120.69	0.17	3.10211
75.6	0.47	3.86069
93.1325	0.21	2.81924
166.21	0.08	3.56938
126.829	0.14	3.25618
37.56	0.39	3.03577
18.079	0.76	2.75094
11.426	0.87	2.4352
12.939	1.42	2.69076
15.362	0.82	2.62247
18.279	0.8	2.78413
13.772	1.33	2.51442
11.099	1.42	2.66144
23.8	0.97	2.93213
26.9663	0.55	2.80179
31.7	0.239	3.09318
46.5	0.19	3.34386
83	0.17	3.80302
83.7069	0.18	3.68883
72.2135	0.16	3.34834
47.3333	0.48	3.28551
63.3333	0.32	3.63199
82	0.2	3.63842
93.2296	0.09	3.04373
97.4022	0.09	3.08321
80.0989	0.21	3.27481
96.1663	0.101	3.12177
113.978	0.061	3.44975
42	0.21	3.00339
46	0.16	2.97489
89	0.236	3.76403
90.8	0.16	3.76462
7.7	5.62	2.82756
6.8	1.81	2.20898
33.4483	0.31	2.79588
28.8	0.46	2.82641
36.9	0.499	3.23985
62.2	0.38	3.7894
171.2	0.09	3.94608
36.8	0.3	3.11734
32.3	0.67	3.48865
24.57	0.84	3.29855
53	0.28	3.60816
230	0.12	4.26308
151	0.21	4.10499
178.114	0.34	4.47168
197.194	0.3	4.51433
243.834	0.21	4.5618
191.895	0.28	4.4584
193.93	0.2	4.33907
197.92	0.45	4.71074
57	0.21	3.09482
150	0.09	3.83474
31	0.85	3.30015
29.4	0.7	3.18057
31	0.24	2.49161
33	0.74	3.232
21	0.89	3.12322
48.1	0.181	3.14922
48.1	0.181	3.14922
31.7793	0.25	2.87306
45.6	0.227	3.14344
45.6	0.227	3.14344
96.4	0.077	2.92941
96.4	0.077	2.92941
65.0111	0.21	3.01652
64.5	0.142	2.8396
100	0.067	2.85937
100	0.067	2.85937
67.444	0.18	2.94361
45.5	0.2	3.16197
164.505	0.1	3.98061
26.2	0.558	3.08567
61.7582	0.21	3.50738
129	0.459	4.84104
44.1	0.14	2.98172
55.6422	0.14	3.21722
37	0.285	3.26736
45.1	0.22	2.91471
27	0.25	2.69783
16.3	0.29	2.28337
29.8	0.59	3.08662
33.18	0.35	2.96478
151	0.044	3.92803
126	0.038	3.67372
113.4	0.14	4.12909
31.2	0.17	2.62286
46.9	0.09	2.44269
73.4	0.245	3.70886
46.4	0.44	3.67069
58.3	0.38	3.84662
65.2	0.101	3.45336
76.5	0.07	3.46436
109.5	0.084	3.45959
129.5	0.053	3.42161
121	0.063	3.43111
32.5685	0.993	3.55428
51.7	0.238	3.11685
49.7	0.281	3.15158
54	0.2	3.08257
56.6	0.211	3.1504
39	0.4	3.27522
40	0.41	3.31133
39	0.4	3.27522
40	0.41	3.31133
43.6	0.27	3.38298
33	0.44	3.30349
63.3	0.12	3.16747
96.16	0.08	3.4035
54.67	0.12	3.02301
65.82	0.255	3.53331
57.49	0.277	3.43588
36	0.268	2.84616
37.1	0.262	2.86503
57.1	0.02	2.53921
31.6	0.14	2.54366
148.4	0.069	3.62603
113.23	0.061	3.31353
107.82	0.06	3.25947
245	0.27	5.29419
42.3	0.13	2.86866
18.499	1.185	2.96662
25	0.7	3.10468
24.677	1.044	3.26511
17.114	1.485	2.94054
19.594	0.783	2.84368
15.717	0.796	2.70597
20.925	0.424	2.59219
19.3594	0.9	2.9735
17.145	0.849	2.8244
31.222	1.815	3.63661
7.229	0.681	1.84019
8.243	0.836	2.19489
8.013	0.78	1.95546
6.49351	2.67	2.33705
18.987	0.338	2.98662
19.329	0.413	3.09462
25.063	0.46	2.85675
59.2	0.144	3.3408
54.386	0.246	3.28702
51.7227	0.18	2.97773
14.554	1	2.67279
15.3659	2	3.09121
47.2619	0.18	3.11641
20.121	0.419	2.65916
21.795	0.378	2.69529
15.714	0.701	2.69519
22.532	0.565	2.84049
17.999	0.645	2.48806
26.8148	0.37	3.07593
41.3	0.15	3.06329
20.184	0.549	2.73877
38.4	0.2	2.89521
32.5	0.27	2.90773
68.6382	0.34	3.34483
32.5	0.18	2.68389
107	0.07	3.78026
132	0.22	4.49934
136	0.31	4.67981
93.5	0.128	3.53158
23.88	0.674	2.95374
24.765	0.476	2.83853
31.7	0.384	2.9884
42.4	0.212	3.01684
60	0.31	3.41137
69	0.29	3.48226
64.7	0.36	3.62169
73.8636	0.28	3.8276
69.3182	0.35	3.85984
41.745	0.46	3.20286
25.756	1.601	3.24808
18.2	0.55	2.73889
25	0.66	3.15253
5.24	1.099	1.27815
10.036	0.4	1.83527
6.773	1.076	1.88423
14.851	1.101	2.80608
5.002	1.292	1.72869
12.002	0.942	2.34929
5.596	0.963	1.51156
8.977	0.499	1.86685
11.721	0.452	2.16554
23.283	1.172	3.22109
110.466	0.28	4.11185
190.091	0.52	4.73492
29.978	0.397	3.07503
27.447	0.439	3.02853
19.922	0.153	2.19062
20.424	0.715	2.77706
21.301	0.637	2.80149
17.755	0.854	2.94362
38.922	0.281	3.19832
71.926	0.317	3.74033
29.483	0.728	3.20598
45	0.38	3.40439
67.5324	0.102	2.75071
7.5	4.38	2.76576
7.5	4.38	2.76576
8.20225	4.58	2.87952
8.20225	4.58	2.87952
5.61584	1.2	1.91214
10.855	1.85	2.69456
17.6	0.54	2.66973
30.8	0.3	3.19266
96.9	0.147	3.54625
97	0.148	3.55018
9.15696	0.0074	0.167374
7.84192	0.0097	0.124031
11.1261	0.008	0.363556
37.8082	0.322	2.79734
49.849	0.303	3.02129
36.1225	0.44	2.89164
41.1796	0.447	3.01715
32	0.7	2.9769
34.8837	0.8	3.14315
41.97	0.35	3.1597
25	0.85	2.8656
105.5	0.16704	3.60056
95.6	0.19127	3.56679
125.7	0.113	4.18643
95.1	0.194	4.1249
97.166	0.241	4.24194
117.401	0.184	4.32563
40	0.137	3.10121
44	0.234	3.43614
37	0.26	3.10064
16	0.847	2.76852
102	0.234	4.11671
110	0.147	3.99232
73.3	0.154	3.59585
176	0.07	4.15255
92.3	0.218	3.98337
106	0.164	4.00182
64	0.24	3.64927
65	0.31	3.77633
77	0.26	3.87385
78	0.25	3.87006
98	0.15	3.88252
101	0.17	3.96783
102	0.16	3.95161
130	0.12	4.07566
67	0.28	3.76324
122	0.304	4.41416
63	0.452	3.95694
36	0.561	3.48154
101	0.196	3.93381
25	0.565	3.08444
36	0.2	2.95379
69	0.188	3.36307
160	0.11	4.14049
119	0.136	4.15616
110	0.099	3.93576
105	0.082	3.80505
56.651	0.205	3.72497
65.53	0.156	3.76551
52.582	0.269	3.76149
64.688	0.164	3.77309
58.01	0.13	3.55308
74.021	0.101	3.70991
48	0.134	3.35917
43	0.39	3.45062
50	0.154	3.09698
39.3	0.078	2.50455
44.3	0.087	2.66982
43.06	0.107	2.73175
43.69	0.093	2.68514
46.76	0.063	2.58282
35	0.475	3.30742
79.3	0.2	3.62262
109.7	0.11	3.68366
102.8	0.13	3.69201
83.5	0.16	3.57671
76.3364	0.1	3.28395
87.71	0.11	3.46259
18.9	0.16	2.29313
19.8	0.15	2.314
38	0.12	2.83009
20.8	0.4	2.79175
22	0.34	2.78011
21.3	0.17	2.4451
18.2	0.29	2.51175
28.7	0.13	2.49654
29.8	0.14	2.56662
38.8	0.21	3.02207
27.3	0.19	2.65588
39	0.11	2.91595
75.8	0.126	3.43457
94.4	0.092	3.51774
79.8	0.097	3.37247
105	0.157	3.58033
42.2	0.285	3.23964
34	0.41	3.30984
32.8	0.67	3.90279
41.8	0.49	3.71429
30.9	0.36	2.30806
33.1	0.64	3.03191
62.4	0.16	3.52691
47.5	0.28	3.48463
132	0.105	4.14519
73.5	0.098	3.05
32.8	0.19	2.95492
38.2	0.14	2.98282
44.3	0.303	3.41374
57	0.099	3.08534
190.4	0.04	4.35219
37.6	0.41	3.47266
49.8908	0.09	3.0865
83.2	0.042	3.00689
69.1	0.043	2.833
65.9	0.0372	2.72306
64.3	0.0512	2.83742
43.9	0.1	2.86224
48.5	0.08	2.86709
41.6	0.07	2.65238
43.1	0.07	2.68855
37.5	0.07	2.54642
38.3	0.06	2.50103
120.8	0.09	3.43164
77	0.2	4.41686
79	0.2	3.91599
69.2771	0.088	3.28802
61.5663	0.11	3.26399
41.7	0.19	2.94054
54.5	0.33	3.87516
51.8	0.41	3.91407
16.3	0.61	2.55275
104	0.213	3.75828
92.6	0.261	3.7358
102	0.161	3.61821
89.5	0.232	3.65217
50.8	0.056	3.39983
41.7	0.108	3.4513
61.4	0.07	3.20754
67.5	0.13	3.57674
158.4	0.079	4.27653
160.1	0.076	4.27105
119	0.108	4.10861
123.2	0.128	4.21923
34.2	0.0706	2.54944
33.1	0.0877	2.60939
45.4	0.0554	2.43055
42.1	0.0615	2.403
38.4	0.37	3.14906
41	0.5	3.34414
49.2	0.34	3.35561
57.1	0.39	3.56136
44.1	0.24	3.34855
45.47	0.074	2.8052
46.34	0.062	2.7479
79.9363	0.122	2.97826
53.2383	0.062	2.5371
55.4404	0.06	2.56105
36.2	0.3	3.14048
38	0.25	3.11083
35	0.269	3.07807
154	0.069	4.00924
99.9	0.209	4.04629
162.9	0.062	4.02045
100.9	0.176	3.98188
115.2	0.115	3.93311
154.3	0.06	3.95054
104.3	0.151	3.94936
104.5	0.142	3.92464
111	0.115	3.89499
115.1	0.117	3.93971
106.7	0.216	4.12819
225.5	0.048	4.2431
151.2	0.101	4.15587
99	0.313	4.21239
110.1	0.249	4.22213
126.8	0.144	4.12926
99.4	0.202	4.02634
102.2	0.161	3.95633
100.7	0.153	3.91902
87.3	0.34	4.11923
136.3	0.094	4.01819
139.3	0.112	4.11662
97.5	0.268	4.12931
122.7	0.134	4.06426
112	0.1	4.16885
34.2	0.31	3.09671
35.3	0.3	3.11478
91.21	0.16	3.4559
112.03	0.131	3.96104
99.45	0.194	4.00931
19	0.48	2.92177
20	0.48	2.97822
42.9	0.36	3.58672
14.9	0.215	2.15367
17	0.186	2.22845
70.3711	0.201	3.65295
71.4913	0.163	3.57809
95.4236	0.072	3.5185
70.3711	0.142	3.50204
71.8987	0.188	3.64587
70.2693	0.168	3.57358
31.3	0.224	2.9065
16.2	0.383	2.57463
12.8	0.338	2.26732
27	0.225	2.75582
28.3	0.23	2.82
32.4	0.215	2.93068
10.9	0.246	2.05938
11	1.134	2.73326
16.1	0.236	2.47709
11.9	0.31	1.98012
11.7	1.16	2.56824
13.9	1.73	2.91722
60	0.306	3.81298
140	0.124	4.30334
153	0.094	4.27666
129	0.126	4.08892
39.4	0.06	2.33584
25	0.1	2.11717
23.9	0.45	3.0215
8.89	0.57	2.006
54	0.091	3.24606
55	0.12	2.78476
128	0.147	4.14788
147	0.096	4.10491
200	0.064	4.24486
71.1	0.25	3.7005
34.7	0.36	3.25057
128	0.13	3.99377
64.4	0.089	3.88196
50.5	0.105	3.14312
50.33	0.088	3.06287
129	0.19	4.26731
110	0.4	4.42706
191.38	0.06	3.86043
129.38	0.1	3.70359
220	0.13	4.22326
187	0.07	3.80046
52	0.08	2.85175
48	0.189	3.14513
35.7	0.34	3.18064
36.4	0.31	3.16034
36.7	0.275	3.11669
37.1	0.255	3.09496
37.3	0.23	3.05564
37.5	0.205	3.01112
38	0.185	2.98006
16	0.65	2.59918
107	0.19	3.97835
4.88	1.05	2.09631
23.7	0.36	2.99092
83.9	0.26	3.96194
71.2	0.36	3.93479
46.1	0.2	3.48894
46.9	0.15	3.38281
39.3	0.23	3.37517
43.7	0.2	3.43049
131	0.2	3.91924
303	0.03	3.88967
39.5	0.3	3.15101
53.2	0.24	3.38718
42.8	0.4	3.3897
22.1	0.493	2.85251
23.6	0.381	2.80761
23.9	0.295	2.7094
24.4	0.35	2.80478
24.5	0.244	2.65228
24.7	0.273	2.70935
26	0.434	2.96303
28.7	0.63	3.22573
27.9	0.62	3.18992
19.4	0.4	2.62872
27.7	0.48	3.07143
21	0.38	2.68733
21.1	0.34	2.64387
23.6	0.221	2.57108
23.7	0.218	2.56946
38.4	0.13	2.83752
25	0.2	2.58654
32	0.3	3.0146
31.16	0.36	3.06663
31.81	0.365	3.09369
29.92	0.525	3.18904
29.84	0.539	3.19774
29.34	0.552	3.19084
30.82	0.482	3.18218
32.01	0.375	3.11183
31.33	0.402	3.12011
25.16	0.153	2.47671
23.21	0.186	2.47919
19.64	0.377	2.61555
20.22	0.418	2.69009
21.37	0.331	2.6452
22.28	0.244	2.55533
21.37	0.265	2.54862
20.65	0.364	2.65149
14.4	0.298	2.1546
108	0.153	3.99086
120	0.125	4.01123
99.5	0.2	4.02305
112	0.154	4.03102
106	0.177	4.03495
72.8	0.209	3.72145
116	0.095	3.85724
120	0.13	4.02826
103	0.15	3.9336
105	0.155	3.96758
137.5	0.1224	4.14184
149	0.1304	4.25178
154.56	0.11	4.21551
33.4	0.347	3.10198
51.9	0.2	3.31012
21.8	0.89	3.508
16.6	0.77	2.32506
18	0.42	2.1321
111	0.12	3.95325
115	0.11	3.9521
15.4	0.7	2.5788
17	0.3	2.28624
43.4	0.18	2.9439
43.4	0.18	2.9439
40.2	0.137	2.75042
33.8	0.289	2.90496
34.3	0.16	2.66254
34.5	0.15	2.6402
48.1	0.35	3.41001
48.1	0.32	3.37109
39.9	0.44	3.32284
47.4	0.29	3.31371
28.2	0.378	2.98594
28.4	0.361	2.97317
29.1	0.307	2.92765
29.3	0.264	2.86911
29.4	0.234	2.8202
29.5	0.29	2.91685
29.9	0.375	3.04223
30.2	0.267	2.9049
30.3	0.222	2.82811
30.4	0.313	2.98067
31	0.239	2.88347
31	0.296	2.97637
31.6	0.264	2.94624
29.6	0.35	3.00197
31.2	0.44	3.15509
30.3	0.34	3.01324
30.6	0.32	2.99697
31.1	0.3	2.98548
25.6	0.93	3.2782
28.7	0.59	3.19724
[truncated: 5,685 more rows]

## Sheet: Fig. S2
Figure S2. Changes in the von Bertalanffy growth curve with changing L∞ and K
age	scenario	length
0	baseline	0
0	scene1_Linf_decline	0
0	scene2_K_decline	0
0.5	baseline	9.51626
0.5	scene1_Linf_decline	7.34655
0.5	scene2_K_decline	5.36095
1	baseline	18.1269
1	scene1_Linf_decline	13.994
1	scene2_K_decline	10.4345
1.5	baseline	25.9182
1.5	scene1_Linf_decline	20.0088
1.5	scene2_K_decline	15.2361
2	baseline	32.968
2	scene1_Linf_decline	25.4513
2	scene2_K_decline	19.7802
2.5	baseline	39.3469
2.5	scene1_Linf_decline	30.3758
2.5	scene2_K_decline	24.0808
3	baseline	45.1188
3	scene1_Linf_decline	34.8317
3	scene2_K_decline	28.1507
3.5	baseline	50.3415
3.5	scene1_Linf_decline	38.8636
3.5	scene2_K_decline	32.0026
4	baseline	55.0671
4	scene1_Linf_decline	42.5118
4	scene2_K_decline	35.6479
4.5	baseline	59.343
4.5	scene1_Linf_decline	45.8128
4.5	scene2_K_decline	39.0977
5	baseline	63.2121
5	scene1_Linf_decline	48.7997
5	scene2_K_decline	42.3627
5.5	baseline	66.7129
5.5	scene1_Linf_decline	51.5024
5.5	scene2_K_decline	45.4526
6	baseline	69.8806
6	scene1_Linf_decline	53.9478
6	scene2_K_decline	48.3769
6.5	baseline	72.7468
6.5	scene1_Linf_decline	56.1605
6.5	scene2_K_decline	51.1443
7	baseline	75.3403
7	scene1_Linf_decline	58.1627
7	scene2_K_decline	53.7635
7.5	baseline	77.687
7.5	scene1_Linf_decline	59.9744
7.5	scene2_K_decline	56.2422
8	baseline	79.8103
8	scene1_Linf_decline	61.6136
8	scene2_K_decline	58.588
8.5	baseline	81.7316
8.5	scene1_Linf_decline	63.0968
8.5	scene2_K_decline	60.8081
9	baseline	83.4701
9	scene1_Linf_decline	64.4389
9	scene2_K_decline	62.9092
9.5	baseline	85.0431
9.5	scene1_Linf_decline	65.6533
9.5	scene2_K_decline	64.8976
10	baseline	86.4665
10	scene1_Linf_decline	66.7521
10	scene2_K_decline	66.7794
10.5	baseline	87.7544
10.5	scene1_Linf_decline	67.7464
10.5	scene2_K_decline	68.5603
11	baseline	88.9197
11	scene1_Linf_decline	68.646
11	scene2_K_decline	70.2458
11.5	baseline	89.9741
11.5	scene1_Linf_decline	69.46
11.5	scene2_K_decline	71.8409
12	baseline	90.9282
12	scene1_Linf_decline	70.1966
12	scene2_K_decline	73.3505
12.5	baseline	91.7915
12.5	scene1_Linf_decline	70.863
12.5	scene2_K_decline	74.7792
13	baseline	92.5726
13	scene1_Linf_decline	71.4661
13	scene2_K_decline	76.1312
13.5	baseline	93.2794
13.5	scene1_Linf_decline	72.0117
13.5	scene2_K_decline	77.4108
14	baseline	93.919
14	scene1_Linf_decline	72.5055
14	scene2_K_decline	78.6218
14.5	baseline	94.4977
14.5	scene1_Linf_decline	72.9522
14.5	scene2_K_decline	79.7679
15	baseline	95.0213
15	scene1_Linf_decline	73.3564
15	scene2_K_decline	80.8525
15.5	baseline	95.4951
15.5	scene1_Linf_decline	73.7222
15.5	scene2_K_decline	81.879
16	baseline	95.9238
16	scene1_Linf_decline	74.0532
16	scene2_K_decline	82.8505
16.5	baseline	96.3117
16.5	scene1_Linf_decline	74.3526
16.5	scene2_K_decline	83.7699
17	baseline	96.6627
17	scene1_Linf_decline	74.6236
17	scene2_K_decline	84.6399
17.5	baseline	96.9803
17.5	scene1_Linf_decline	74.8688
17.5	scene2_K_decline	85.4634
18	baseline	97.2676
18	scene1_Linf_decline	75.0906
18	scene2_K_decline	86.2427
18.5	baseline	97.5276
18.5	scene1_Linf_decline	75.2913
18.5	scene2_K_decline	86.9802
19	baseline	97.7629
19	scene1_Linf_decline	75.473
19	scene2_K_decline	87.6782
19.5	baseline	97.9758
19.5	scene1_Linf_decline	75.6373
19.5	scene2_K_decline	88.3388
20	baseline	98.1684
20	scene1_Linf_decline	75.786
20	scene2_K_decline	88.9639
20.5	baseline	98.3427
20.5	scene1_Linf_decline	75.9206
20.5	scene2_K_decline	89.5556
21	baseline	98.5004
21	scene1_Linf_decline	76.0423
21	scene2_K_decline	90.1155
21.5	baseline	98.6431
21.5	scene1_Linf_decline	76.1525
21.5	scene2_K_decline	90.6454
22	baseline	98.7723
22	scene1_Linf_decline	76.2522
22	scene2_K_decline	91.1469
22.5	baseline	98.8891
22.5	scene1_Linf_decline	76.3424
22.5	scene2_K_decline	91.6215
23	baseline	98.9948
23	scene1_Linf_decline	76.424
23	scene2_K_decline	92.0707
23.5	baseline	99.0905
23.5	scene1_Linf_decline	76.4978
23.5	scene2_K_decline	92.4957
24	baseline	99.177
24	scene1_Linf_decline	76.5647
24	scene2_K_decline	92.898
24.5	baseline	99.2553
24.5	scene1_Linf_decline	76.6251
24.5	scene2_K_decline	93.2788
25	baseline	99.3262
25	scene1_Linf_decline	76.6798
25	scene2_K_decline	93.6391
25.5	baseline	99.3903
25.5	scene1_Linf_decline	76.7293
25.5	scene2_K_decline	93.9801
26	baseline	99.4483
26	scene1_Linf_decline	76.7741
26	scene2_K_decline	94.3028
26.5	baseline	99.5008
26.5	scene1_Linf_decline	76.8146
26.5	scene2_K_decline	94.6082
27	baseline	99.5483
27	scene1_Linf_decline	76.8513
27	scene2_K_decline	94.8973
27.5	baseline	99.5913
27.5	scene1_Linf_decline	76.8845
27.5	scene2_K_decline	95.1709
28	baseline	99.6302
28	scene1_Linf_decline	76.9145
28	scene2_K_decline	95.4297
28.5	baseline	99.6654
28.5	scene1_Linf_decline	76.9417
28.5	scene2_K_decline	95.6747
29	baseline	99.6972
29	scene1_Linf_decline	76.9663
29	scene2_K_decline	95.9066
29.5	baseline	99.7261
29.5	scene1_Linf_decline	76.9885
29.5	scene2_K_decline	96.1261
30	baseline	99.7521
30	scene1_Linf_decline	77.0086
30	scene2_K_decline	96.3337

## Sheet: Fig. S3
Figure S2. Principal Coordinate Analysis (PCoA) of species compositional changes in growth studies through time.
Year category	PCoA1	PCoA2	Growth performance
1940	0.383299	-0.228925	4.14788
1940	0.0976717	0.144709	4.04263
1940	0.307409	-0.113085	4.01398
1941-1960	0.327827	-0.150783	3.9926
1941-1960	0.0843504	0.120097	3.99238
1941-1960	0.0859784	-0.103299	3.72809
1940	0.344451	-0.191522	3.7005
1961-1980	0.022954	-0.203994	3.67568
1961-1980	0.0564102	-0.126345	3.64885
1941-1960	0.185735	-0.0565804	3.5701
1941-1960	0.0871296	0.207184	3.55479
1940	0.253	-0.127778	3.53778
1961-1980	0.0133431	-0.146846	3.51552
1961-1980	-0.0531958	-0.15236	3.50227
1961-1980	-0.141272	-0.0605753	3.49068
1961-1980	0.044278	-0.144293	3.45062
1940	0.130369	0.145673	3.4205
1961-1980	0.11002	-0.0855282	3.40679
1961-1980	-0.139157	-0.128053	3.36112
1940	0.112632	0.190648	3.34053
1961-1980	0.00975929	-0.150179	3.34034
1961-1980	-0.125449	-0.109089	3.32307
1940	0.0917489	0.145725	3.31917
1940	0.0955436	0.221863	3.31684
1941-1960	0.0654456	0.135644	3.31536
1961-1980	-0.0358888	-0.0690887	3.2962
1981-2000	-0.175534	-0.109424	3.29126
1981-2000	-0.22099	-0.0965588	3.29027
2000	-0.0989817	0.0454096	3.28821
1981-2000	-0.176661	-0.0758797	3.28767
1981-2000	-0.17243	0.00135181	3.28193
1941-1960	0.0700919	-0.110091	3.26482
1981-2000	-0.195442	-0.0129121	3.25835
1961-1980	-0.0620934	-0.125682	3.25787
1940	0.0932239	0.13454	3.25057
1941-1960	0.146823	-0.0640537	3.24757
1961-1980	0.0111172	-0.126753	3.24257
2000	-0.113335	0.0896585	3.24196
1961-1980	-0.0556157	-0.165163	3.24099
1940	0.15654	0.048277	3.24092
1981-2000	-0.165556	0.0171547	3.23711
1961-1980	0.0350169	-0.160102	3.23158
1961-1980	-0.0728969	-0.141437	3.23136
1981-2000	-0.21519	-0.0615521	3.22706
1981-2000	-0.217858	-0.0576425	3.21835
1940	0.110783	0.188412	3.21315
1961-1980	-0.109447	-0.0171594	3.21286
1981-2000	-0.191109	-0.0758715	3.21285
1941-1960	0.0347412	-0.0721106	3.19883
2000	-0.0271059	0.149107	3.19676
1981-2000	-0.17066	0.018488	3.183
2000	-0.0566629	0.0955971	3.17599
2000	-0.0605939	0.0714938	3.14303
2000	-0.119417	0.0290142	3.14207
1981-2000	-0.139774	-0.0717769	3.13998
1940	0.0733607	0.0821948	3.13852
2000	-0.0571973	-0.0584218	3.13686
2000	-0.144709	-0.0292427	3.13449
1961-1980	0.0249576	-0.164546	3.1309
1981-2000	-0.241585	-0.0709735	3.12694
1981-2000	-0.207994	-0.0120819	3.12187
2000	0.0673103	0.128456	3.11266
1941-1960	0.378395	-0.223741	3.10755
1961-1980	-0.117231	-0.061425	3.10521
1981-2000	-0.215353	-0.00519832	3.10435
1981-2000	-0.243533	0.00782777	3.10286
2000	-0.148133	0.00239797	3.09671
2000	-0.0810706	0.00401398	3.09663
1981-2000	-0.219475	-0.0708633	3.0933
1981-2000	-0.135989	0.0764854	3.09002
1961-1980	-0.105926	-0.100361	3.08935
1981-2000	-0.206992	-0.0225082	3.07563
1941-1960	0.0448191	0.118651	3.06767
1941-1960	0.00962491	-0.162457	3.06396
1941-1960	0.105572	0.0589682	3.05367
2000	0.0178824	0.0590822	3.05253
1941-1960	0.0946129	0.147297	3.04828
1981-2000	-0.151544	0.105398	3.03861
1940	0.123951	0.117466	3.03686
2000	-0.114635	0.087931	3.02959
2000	-0.0193844	0.167329	2.99618
1981-2000	-0.18181	0.0379562	2.98601
2000	-0.0503506	-0.0128271	2.96473
2000	0.0903516	0.151706	2.95353
2000	0.0123865	0.122822	2.92617
2000	-0.11916	0.0607904	2.92227
2000	-0.0232593	0.161631	2.87217
1941-1960	0.245506	-0.132893	2.86449
2000	-0.0458067	0.158277	2.86399
1940	0.0934842	0.103034	2.85667
1940	0.134675	0.120028	2.85175
1941-1960	0.0512341	-0.12262	2.84065
1941-1960	0.0979456	0.0415668	2.79236
2000	0.117386	0.0835105	2.78601
1940	0.0974583	0.146844	2.78476
1941-1960	0.235637	-0.129905	2.78069
1940	0.0977734	0.181587	2.59918
1940	0.0937716	0.126879	2.51466
1940	0.0980245	0.145633	2.4355
1941-1960	0.0716165	0.121114	2.36343
1940	0.0980245	0.145633	2.32013

## Sheet: Fig. S4
Figure S3. Temporal mismatch between fishing and management.
Management	Year	Total catches			Year	Number of stock assessments
Managed	1950	1.75516			1962	1
Unmanaged	1950	0.309919			1965	1
Managed	1951	1.79208			1980	1
Unmanaged	1951	0.33987			1981	1
Managed	1952	1.84668			1984	3
Unmanaged	1952	0.34483			1987	1
Managed	1953	1.88922			1988	2
Unmanaged	1953	0.357205			1989	2
Managed	1954	2.09561			1991	6
Unmanaged	1954	0.417805			1992	1
Managed	1955	2.28993			1994	1
Unmanaged	1955	0.420007			1995	3
Managed	1956	2.44546			1996	9
Unmanaged	1956	0.482327			1997	33
Managed	1957	2.3803			1998	110
Unmanaged	1957	0.506289			1999	10
Managed	1958	2.49833			2000	5
Unmanaged	1958	0.561634			2001	32
Managed	1959	2.74559			2002	52
Unmanaged	1959	0.556237			2003	24
Managed	1960	3.31274			2004	67
Unmanaged	1960	0.567077			2005	56
Managed	1961	3.37195			2006	26
Unmanaged	1961	0.601299			2007	65
Managed	1962	3.37504			2008	26
Unmanaged	1962	0.704059			2009	39
Managed	1963	3.11534			2010	104
Unmanaged	1963	0.727806			2011	113
Managed	1964	3.2333			2012	101
Unmanaged	1964	0.892453			2013	177
Managed	1965	3.37184			2014	212
Unmanaged	1965	0.977564			2015	250
Managed	1966	3.57271			2016	306
Unmanaged	1966	1.062			2017	178
Managed	1967	3.85874			2018	196
Unmanaged	1967	1.2339			2019	100
Managed	1968	3.81042
Unmanaged	1968	1.35057
Managed	1969	3.94108
Unmanaged	1969	1.46365
Managed	1970	3.89625
Unmanaged	1970	1.55812
Managed	1971	4.19043
Unmanaged	1971	1.65343
Managed	1972	4.54726
Unmanaged	1972	1.95743
Managed	1973	4.80418
Unmanaged	1973	1.87333
Managed	1974	5.01733
Unmanaged	1974	1.80975
Managed	1975	4.67515
Unmanaged	1975	1.80486
Managed	1976	4.43021
Unmanaged	1976	1.85086
Managed	1977	4.86235
Unmanaged	1977	2.12606
Managed	1978	4.95662
Unmanaged	1978	2.16397
Managed	1979	4.59982
Unmanaged	1979	2.10931
Managed	1980	4.64091
Unmanaged	1980	2.11207
Managed	1981	4.75682
Unmanaged	1981	2.19018
Managed	1982	5.00643
Unmanaged	1982	2.36627
Managed	1983	5.04382
Unmanaged	1983	2.34279
Managed	1984	5.45058
Unmanaged	1984	2.28339
Managed	1985	5.44755
Unmanaged	1985	2.36612
Managed	1986	5.65953
Unmanaged	1986	2.67564
Managed	1987	5.81835
Unmanaged	1987	2.88614
Managed	1988	5.62483
Unmanaged	1988	2.69383
Managed	1989	6.08895
Unmanaged	1989	2.70227
Managed	1990	6.0128
Unmanaged	1990	2.75108
Managed	1991	6.32027
Unmanaged	1991	2.86643
Managed	1992	6.17628
Unmanaged	1992	2.98819
Managed	1993	5.73838
Unmanaged	1993	3.08466
Managed	1994	6.05888
Unmanaged	1994	3.04974
Managed	1995	5.94717
Unmanaged	1995	3.07905
Managed	1996	6.33577
Unmanaged	1996	3.07825
Managed	1997	6.05493
Unmanaged	1997	3.06741
Managed	1998	5.94901
Unmanaged	1998	3.17314
Managed	1999	6.4086
Unmanaged	1999	3.24632
Managed	2000	6.0976
Unmanaged	2000	3.30558
Managed	2001	5.78655
Unmanaged	2001	3.32178
Managed	2002	5.98091
Unmanaged	2002	3.3201
Managed	2003	5.93536
Unmanaged	2003	3.33305
Managed	2004	6.06623
Unmanaged	2004	3.38884
Managed	2005	5.86888
Unmanaged	2005	3.32488
Managed	2006	5.92301
Unmanaged	2006	3.26836
Managed	2007	5.7563
Unmanaged	2007	3.16248
Managed	2008	6.16077
Unmanaged	2008	3.00079
Managed	2009	6.335
Unmanaged	2009	3.05502
Managed	2010	6.30201
Unmanaged	2010	2.99975
Managed	2011	6.47391
Unmanaged	2011	3.0667
Managed	2012	6.19842
Unmanaged	2012	3.22515
Managed	2013	5.46234
Unmanaged	2013	3.1748
Managed	2014	5.60935
Unmanaged	2014	3.11394
Managed	2015	5.46133
Unmanaged	2015	3.11284
Managed	2016	5.74801
Unmanaged	2016	3.19325
Managed	2017	6.03271
Unmanaged	2017	3.18022
Managed	2018	6.15646
Unmanaged	2018	3.37232
Managed	2019	6.21627
Unmanaged	2019	3.50666

[truncated: 7 more sheets: Fig. S5, Fig. S6, Fig. S7, Fig. S8, Fig. S9, Fig. S10, Table S1]
